# Supplementary material for: A systems approach to target discovery identifies the role of lncRNA-SPANXA2-OT1 in macrophage chemotaxis
Source: JCI Insight. 2025 Oct 9;10(21):e191274. doi: 10.1172/jci.insight.191274 (PMC12643516; doi:10.1172/jci.insight.191274)
Supplement: Supplemental data set 1 [file jciinsight-10-191274-s232.xlsx]

## Sheet: Sheet1
EntrezID	Name	CombinedTstat	CombinedPval
3576	IL8	102.16	2.06e-11
6446	SGK1	96.152	1.49e-10
50486	G0S2	94.717	1.87e-10
9935	MAFB	85.448	7.92e-09
7305	TYROBP	84.608	9.1e-09
929	CD14	83.398	1.28e-08
7852	CXCR4	81.332	2.65e-08
8870	IER3	79.473	5.14e-08
639	PRDM1	76.617	1.39e-07
9308	CD83	75.49	2.03e-07
3725	JUN	74.423	2.92e-07
7127	TNFAIP2	73.936	3.07e-07
54210	TREM1	73.442	3.53e-07
719	C3AR1	72.944	4.08e-07
4792	NFKBIA	70.278	1.11e-06
11025	LILRB3	69.736	1.32e-06
10221	TRIB1	69.086	1.53e-06
5996	RGS1	69.018	1.53e-06
1051	CEBPB	69.018	1.53e-06
51296	SLC15A3	68.69	1.68e-06
4929	NR4A2	68.125	2.04e-06
4082	MARCKS	67.39	2.65e-06
10308	ZNF267	66.732	3.35e-06
2217	FCGRT	65.338	5.72e-06
10135	NAMPT	65.134	6e-06
3107	HLA-C	64.747	6.79e-06
5743	PTGS2	64.651	6.83e-06
2885	GRB2	64.543	6.91e-06
4688	NCF2	64.245	7.57e-06
3455	IFNAR2	64.072	7.87e-06
7170	TPM3	63.803	8.53e-06
4689	NCF4	63.653	8.81e-06
2920	CXCL2	63.5	9.12e-06
10788	IQGAP2	63.418	9.18e-06
4644	MYO5A	62.805	1.12e-05
2495	FTH1	62.395	1.23e-05
8653	DDX3Y	62.376	1.23e-05
5366	PMAIP1	62.287	1.23e-05
8660	IRS2	62.273	1.23e-05
5580	PRKCD	62.232	1.23e-05
5329	PLAUR	62.225	1.23e-05
3726	JUNB	61.918	1.34e-05
9120	SLC16A6	61.887	1.34e-05
4318	MMP9	61.86	1.34e-05
597	BCL2A1	61.426	1.56e-05
1508	CTSB	61.372	1.56e-05
79180	EFHD2	61.274	1.59e-05
1520	CTSS	60.798	1.9e-05
64386	MMP25	60.306	2.23e-05
1230	CCR1	60.126	2.34e-05
7133	TNFRSF1B	60.048	2.34e-05
7128	TNFAIP3	60.043	2.34e-05
7462	LAT2	60.009	2.34e-05
8635	RNASET2	59.792	2.51e-05
5008	OSM	59.635	2.63e-05
4542	MYO1F	59.51	2.72e-05
10577	NPC2	59.112	3.04e-05
199	AIF1	59.07	3.05e-05
7097	TLR2	58.845	3.29e-05
7045	TGFBI	58.808	3.29e-05
10288	LILRB2	58.454	3.68e-05
10124	ARL4A	58.266	3.91e-05
2919	CXCL1	57.571	4.98e-05
10437	IFI30	57.528	4.98e-05
7538	ZFP36	57.521	4.98e-05
366	AQP9	57.364	5.04e-05
54502	RBM47	57.359	5.04e-05
80896	NPL	57.106	5.51e-05
10095	ARPC1B	57.016	5.64e-05
1277	COL1A1	56.623	6.36e-05
1601	DAB2	56.191	7.43e-05
5175	PECAM1	56.171	7.43e-05
57091	CASS4	56.112	7.52e-05
8553	BHLHE40	56.067	7.52e-05
22992	KDM2A	56.055	7.52e-05
4064	CD180	55.583	8.96e-05
10460	TACC3	55.462	9.21e-05
55803	ADAP2	55.459	9.21e-05
57162	PELI1	55.368	9.44e-05
3460	IFNGR2	55.179	0.0001
3383	ICAM1	55.17	0.0001
55577	NAGK	55.102	0.00010137
6948	TCN2	55	0.00010362
55647	RAB20	54.733	0.00011394
3716	JAK1	54.611	0.00011695
54541	DDIT4	54.609	0.00011695
133	ADM	54.591	0.00011695
2354	FOSB	54.353	0.00012679
3021	H3F3B	54.199	0.00013254
1959	EGR2	54.146	0.00013409
54882	ANKHD1	54.09	0.00013461
728	C5AR1	54.088	0.00013461
8685	MARCO	53.823	0.000148
8832	CD84	53.8	0.000148
22985	ACIN1	53.7	0.000152
3687	ITGAX	53.686	0.000152
8661	EIF3A	53.583	0.00015569
5899	RALB	53.559	0.00015569
2353	FOS	53.557	0.00015569
1116	CHI3L1	53.373	0.00016591
7940	LST1	53.195	0.00017339
51311	TLR8	53.167	0.00017384
1843	DUSP1	53.12	0.00017481
2896	GRN	53.11	0.00017481
23099	ZBTB43	52.965	0.00018233
4783	NFIL3	52.959	0.00018233
114548	NLRP3	52.933	0.00018233
5777	PTPN6	52.717	0.00019576
6286	S100P	52.667	0.0001981
694	BTG1	52.508	0.00020907
1075	CTSC	52.488	0.00020907
1960	EGR3	52.453	0.00020907
717	C2	52.449	0.00020907
5791	PTPRE	52.349	0.0002158
9021	SOCS3	52.199	0.00022709
3394	IRF8	52.159	0.00022781
8507	ENC1	52.153	0.00022781
64174	DPEP2	52.089	0.00023144
6303	SAT1	51.806	0.00025477
695	BTK	51.791	0.00025477
3937	LCP2	51.741	0.00025776
9766	KIAA0247	51.724	0.00025776
5552	SRGN	51.695	0.00025886
1973	EIF4A1	51.603	0.00026644
864	RUNX3	51.578	0.00026713
5730	PTGDS	51.444	0.00027946
10123	ARL4C	51.27	0.00029626
64092	SAMSN1	51.259	0.00029626
3106	HLA-B	51.239	0.00029654
29072	SETD2	51.114	0.00030713
1844	DUSP2	50.964	0.00032119
4067	LYN	50.929	0.00032347
2921	CXCL3	50.881	0.00032738
963	CD53	50.863	0.00032758
3487	IGFBP4	50.67	0.00034857
951	CD37	50.656	0.00034857
7430	EZR	50.559	0.00035693
1839	HBEGF	50.406	0.000374
29780	PARVB	50.358	0.00037867
3965	LGALS9	50.293	0.00038597
1513	CTSK	50.172	0.00040192
968	CD68	50.156	0.00040209
54538	ROBO4	50.092	0.00040598
6556	SLC11A1	50.091	0.00040598
10105	PPIF	50.084	0.00040598
6916	TBXAS1	50.027	0.00040776
5997	RGS2	49.97	0.00041437
79184	BRCC3	49.9	0.0004234
3903	LAIR1	49.858	0.00042781
5538	PPT1	49.753	0.00044296
10409	BASP1	49.726	0.00044509
54518	APBB1IP	49.661	0.00044871
2213	FCGR2B	49.595	0.00045776
7805	LAPTM5	49.543	0.00046374
26986	PABPC1	49.532	0.00046374
1622	DBI	49.408	0.0004838
942	CD86	49.393	0.00048401
10092	ARPC5	49.372	0.00048531
8284	KDM5D	49.259	0.00050148
5795	PTPRJ	49.203	0.00050874
55589	BMP2K	49.194	0.00050874
2588	GALNS	49.101	0.00052165
1514	CTSL1	49.066	0.00052593
196441	ZFC3H1	49.043	0.00052606
3162	HMOX1	49.039	0.00052606
3597	IL13RA1	48.99	0.00053126
55303	GIMAP4	48.986	0.00053126
2180	ACSL1	48.745	0.00057206
3958	LGALS3	48.741	0.00057206
23074	UHRF1BP1L	48.694	0.00057846
1441	CSF3R	48.686	0.00057846
50807	ASAP1	48.647	0.00058427
712	C1QA	48.557	0.00059876
2207	FCER1G	48.499	0.00060624
3988	LIPA	48.48	0.0006078
1436	CSF1R	48.29	0.00064612
27333	GOLIM4	48.288	0.00064612
3689	ITGB2	48.283	0.00064612
8942	KYNU	48.104	0.00068515
5002	SLC22A18	48.091	0.00068545
2512	FTL	47.965	0.00070942
9555	H2AFY	47.961	0.00070942
2171	FABP5	47.953	0.00070942
10250	SRRM1	47.903	0.00071531
23604	DAPK2	47.9	0.00071531
7454	WAS	47.853	0.00072031
6696	SPP1	47.787	0.00072887
10154	PLXNC1	47.72	0.00073692
2210	FCGR1B	47.716	0.00073692
2876	GPX1	47.713	0.00073692
5724	PTAFR	47.513	0.00077805
3397	ID1	47.459	0.00078772
8943	AP3D1	47.368	0.00080801
55365	TMEM176A	47.243	0.00083733
5360	PLTP	47.167	0.00085487
409	ARRB2	47.145	0.00085505
6386	SDCBP	47.111	0.00086266
7763	ZFAND5	47.052	0.00087144
23385	NCSTN	46.994	0.0008872
3099	HK2	46.974	0.00089051
79932	KIAA0319L	46.917	0.00089223
6404	SELPLG	46.851	0.00090841
25909	AHCTF1	46.835	0.00090841
5265	SERPINA1	46.832	0.00090841
83937	RASSF4	46.829	0.00090841
272	AMPD3	46.724	0.00093815
23129	PLXND1	46.678	0.00094737
665	BNIP3L	46.65	0.0009539
25861	DFNB31	46.638	0.00095474
5027	P2RX7	46.519	0.00098401
9682	KDM4A	46.519	0.00098401
9172	MYOM2	46.459	0.0010027
3553	IL1B	46.399	0.0010218
11226	GALNT6	46.378	0.0010262
55741	EDEM2	46.355	0.0010314
50848	F11R	46.336	0.0010337
56833	SLAMF8	46.32	0.0010337
8519	IFITM1	46.299	0.0010337
602	BCL3	46.292	0.0010337
64759	TNS3	46.194	0.0010689
241	ALOX5AP	46.172	0.001072
7867	MAPKAPK3	46.168	0.001072
8673	VAMP8	46.102	0.0010894
374	AREG	45.936	0.0011496
2204	FCAR	45.921	0.0011521
1439	CSF2RB	45.824	0.0011895
3067	HDC	45.809	0.0011895
23585	TMEM50A	45.795	0.0011914
3108	HLA-DMA	45.752	0.001199
9667	SAFB2	45.725	0.0012068
23258	DENND5A	45.636	0.0012404
1831	TSC22D3	45.529	0.0012777
79961	DENND2D	45.344	0.0013429
2867	FFAR2	45.286	0.0013678
3122	HLA-DRA	45.165	0.0014224
5603	MAPK13	45.112	0.0014416
1824	DSC2	45.066	0.0014555
2219	FCN1	45.061	0.0014555
6363	CCL19	45.039	0.001463
2357	FPR1	44.996	0.0014679
23760	PITPNB	44.972	0.001472
1112	FOXN3	44.918	0.0014974
4627	MYH9	44.892	0.001503
23476	BRD4	44.856	0.0015138
3003	GZMK	44.816	0.0015285
6195	RPS6KA1	44.815	0.0015285
4046	LSP1	44.795	0.0015307
4050	LTB	44.769	0.0015377
2752	GLUL	44.766	0.0015377
26060	APPL1	44.656	0.0015884
10859	LILRB1	44.574	0.0016214
1612	DAPK1	44.562	0.0016214
29775	CARD10	44.557	0.0016214
23533	PIK3R5	44.403	0.0016952
64581	CLEC7A	44.364	0.0017127
9846	GAB2	44.353	0.0017127
713	C1QB	44.341	0.0017137
7090	TLE3	44.33	0.0017137
23166	STAB1	44.32	0.0017137
5025	P2RX4	44.29	0.0017232
6364	CCL20	44.281	0.0017246
3109	HLA-DMB	44.26	0.0017332
29066	ZC3H7A	44.161	0.0017927
26205	GMEB2	44.096	0.001822
3133	HLA-E	44.095	0.001822
2999	GZMH	44.052	0.0018463
51322	WAC	43.915	0.0019301
51094	ADIPOR1	43.911	0.0019301
1200	TPP1	43.877	0.0019463
23077	MYCBP2	43.822	0.0019763
55062	WIPI1	43.818	0.0019763
2123	EVI2A	43.784	0.0019959
4973	OLR1	43.702	0.0020515
1435	CSF1	43.69	0.0020553
11314	CD300A	43.623	0.002101
5788	PTPRC	43.578	0.0021307
5806	PTX3	43.415	0.002251
9938	ARHGAP25	43.403	0.002255
11214	AKAP13	43.379	0.0022622
23528	ZNF281	43.374	0.0022622
944	TNFSF8	43.315	0.0022994
1906	EDN1	43.29	0.0023146
6391	SDHC	43.255	0.0023328
5187	PER1	43.24	0.0023402
79930	DOK3	43.224	0.0023448
1016	CDH18	43.219	0.0023448
3309	HSPA5	43.206	0.0023448
54873	PALMD	43.19	0.002353
10326	SIRPB1	43.183	0.002353
10691	GMEB1	43.089	0.0024067
586	BCAT1	43.078	0.0024096
5966	REL	43.041	0.002424
54941	RNF125	43.005	0.002445
29108	PYCARD	42.913	0.0025105
27128	CYTH4	42.904	0.0025123
55843	ARHGAP15	42.821	0.0025717
27297	CRCP	42.715	0.0026547
9056	SLC7A7	42.696	0.0026665
972	CD74	42.595	0.0027397
11309	SLCO2B1	42.584	0.0027397
8535	CBX4	42.583	0.0027397
23646	PLD3	42.577	0.0027397
3563	IL3RA	42.53	0.0027723
1832	DSP	42.496	0.0027963
8291	DYSF	42.479	0.0028067
3115	HLA-DPB1	42.467	0.0028067
5089	PBX2	42.467	0.0028067
11027	LILRA2	42.455	0.0028118
3134	HLA-F	42.432	0.0028241
2268	FGR	42.393	0.0028571
9392	TGFBRAP1	42.337	0.0029062
1043	CD52	42.322	0.0029124
10451	VAV3	42.21	0.0030132
23601	CLEC5A	42.172	0.0030462
9133	CCNB2	42.168	0.0030462
51465	UBE2J1	42.133	0.0030787
50515	CHST11	42.12	0.0030866
1794	DOCK2	42.103	0.0030967
2769	GNA15	42.083	0.0031017
7096	TLR1	42.025	0.0031531
127544	RNF19B	42.016	0.0031531
11198	SUPT16H	41.928	0.0031925
113251	LARP4	41.894	0.0032022
118987	PDZD8	41.853	0.0032427
9592	IER2	41.843	0.0032468
3614	IMPDH1	41.822	0.0032656
348	APOE	41.805	0.0032785
51338	MS4A4A	41.781	0.0033007
1958	EGR1	41.749	0.00332
7049	TGFBR3	41.747	0.00332
7357	UGCG	41.705	0.0033492
6192	RPS4Y1	41.659	0.0033641
5641	LGMN	41.633	0.0033889
81851	KRTAP1-1	41.61	0.0034103
25825	BACE2	41.584	0.003422
2069	EREG	41.576	0.0034258
5320	PLA2G2A	41.563	0.0034345
64319	FBRS	41.552	0.0034406
64761	PARP12	41.525	0.0034682
6768	ST14	41.453	0.0035389
3190	HNRNPK	41.389	0.0035993
80223	RAB11FIP1	41.339	0.0036293
10723	SLC12A7	41.321	0.003634
5866	RAB3IL1	41.319	0.003634
1462	VCAN	41.301	0.0036511
53820	DSCR6	41.276	0.0036624
64231	MS4A6A	41.235	0.0037105
1655	DDX5	41.223	0.0037196
474344	GIMAP6	41.188	0.0037593
4209	MEF2D	41.181	0.0037617
7070	THY1	41.121	0.0038294
152006	RNF38	41.039	0.0038991
55914	ERBB2IP	41.031	0.0039037
6051	RNPEP	40.991	0.0039397
6850	SYK	40.99	0.0039397
7850	IL1R2	40.979	0.0039459
1281	COL3A1	40.975	0.0039459
1522	CTSZ	40.963	0.0039559
1438	CSF2RA	40.923	0.0039902
29099	COMMD9	40.923	0.0039902
967	CD63	40.923	0.0039902
23645	PPP1R15A	40.891	0.0040018
123	PLIN2	40.89	0.0040018
25836	NIPBL	40.888	0.0040018
54440	SASH3	40.884	0.0040018
65108	MARCKSL1	40.78	0.0041318
9908	G3BP2	40.773	0.0041349
4615	MYD88	40.763	0.0041431
5328	PLAU	40.739	0.0041499
6615	SNAI1	40.737	0.0041499
10287	RGS19	40.733	0.0041499
5341	PLEK	40.683	0.0042107
80149	ZC3H12A	40.668	0.0042246
8857	FCGBP	40.518	0.0044286
3055	HCK	40.518	0.0044286
2355	FOSL2	40.503	0.0044354
2646	GCKR	40.481	0.004456
23764	MAFF	40.449	0.0044916
7706	TRIM25	40.43	0.0045068
27299	ADAMDEC1	40.429	0.0045068
10140	TOB1	40.395	0.0045546
80349	WDR61	40.388	0.0045549
25975	EGFL6	40.385	0.0045549
4437	MSH3	40.373	0.0045596
6601	SMARCC2	40.365	0.0045634
64411	ARAP3	40.36	0.0045643
1649	DDIT3	40.355	0.0045647
1880	GPR183	40.347	0.004569
10954	PDIA5	40.296	0.0046386
10914	PAPOLA	40.27	0.0046742
59342	SCPEP1	40.238	0.0047109
10163	WASF2	40.238	0.0047109
5912	RAP2B	40.211	0.0047401
23211	ZC3H4	40.179	0.0047702
8383	OR1A1	40.155	0.0048044
10928	RALBP1	40.142	0.004819
140885	SIRPA	40.132	0.0048227
7941	PLA2G7	40.091	0.0048779
9612	NCOR2	40.089	0.0048779
10184	LHFPL2	40.064	0.0049135
1378	CR1	40.048	0.0049254
2203	FBP1	39.996	0.004984
29887	SNX10	39.985	0.0049945
969	CD69	39.969	0.0050163
240	ALOX5	39.914	0.0050782
57192	MCOLN1	39.914	0.0050782
249	ALPL	39.907	0.0050782
25	ABL1	39.907	0.0050782
54504	CPVL	39.882	0.0051093
5530	PPP3CA	39.852	0.0051446
10664	CTCF	39.833	0.0051709
2475	MTOR	39.799	0.0052251
9450	LY86	39.758	0.0052844
60489	APOBEC3G	39.726	0.005329
8972	MGAM	39.717	0.005335
2821	GPI	39.706	0.005335
19	ABCA1	39.705	0.005335
834	CASP1	39.638	0.0054123
9788	MTSS1	39.621	0.0054169
57118	CAMK1D	39.613	0.0054169
3101	HK3	39.611	0.0054169
3684	ITGAM	39.61	0.0054169
51411	BIN2	39.609	0.0054169
27173	SLC39A1	39.58	0.005456
63971	KIF13A	39.572	0.0054628
11320	MGAT4A	39.548	0.005488
64121	RRAGC	39.546	0.005488
8648	NCOA1	39.498	0.0055637
9086	EIF1AY	39.481	0.005585
65264	UBE2Z	39.479	0.005585
2760	GM2A	39.466	0.0055965
51526	C20orf111	39.463	0.0055965
6035	RNASE1	39.46	0.0055965
7351	UCP2	39.45	0.0055989
29946	SERTAD3	39.443	0.0056054
1234	CCR5	39.419	0.0056365
10956	OS9	39.418	0.0056365
3683	ITGAL	39.413	0.0056397
4647	MYO7A	39.392	0.0056639
55625	ZDHHC7	39.366	0.0056897
6614	SIGLEC1	39.345	0.0057062
10089	KCNK7	39.263	0.0058312
53346	TM6SF1	39.253	0.0058312
11151	CORO1A	39.248	0.0058312
10417	SPON2	39.247	0.0058312
533	ATP6V0B	39.218	0.0058682
22932	POMZP3	39.216	0.0058682
57596	BEGAIN	39.191	0.0059116
57214	KIAA1199	39.167	0.0059411
3074	HEXB	39.163	0.0059411
80254	CEP63	39.144	0.0059583
6641	SNTB1	39.063	0.0060726
79567	FAM65A	39.062	0.0060726
7409	VAV1	39.03	0.0061245
55748	CNDP2	39.02	0.0061372
5330	PLCB2	39.001	0.0061644
3622	ING2	38.977	0.0062044
5336	PLCG2	38.971	0.0062077
79143	MBOAT7	38.881	0.0063721
55969	C20orf24	38.875	0.0063761
7077	TIMP2	38.829	0.0064568
29992	PILRA	38.828	0.0064568
57823	SLAMF7	38.815	0.0064779
752	FMNL1	38.789	0.0065221
8085	MLL2	38.788	0.0065221
962	CD48	38.774	0.0065444
4245	MGAT1	38.683	0.0067043
6793	STK10	38.678	0.0067043
9168	TMSB10	38.678	0.0067043
4818	NKG7	38.672	0.0067086
9034	CCRL2	38.615	0.006835
55238	SLC38A7	38.531	0.0069738
114885	OSBPL11	38.52	0.0069858
3073	HEXA	38.518	0.0069858
6491	STIL	38.512	0.0069911
5836	PYGL	38.467	0.0070799
860	RUNX2	38.465	0.0070799
1058	CENPA	38.433	0.0071494
4354	MPP1	38.418	0.0071536
4288	MKI67	38.414	0.0071536
4650	MYO9B	38.413	0.0071536
6282	S100A11	38.404	0.007155
3059	HCLS1	38.375	0.0072088
8514	KCNAB2	38.369	0.0072145
10048	RANBP9	38.344	0.0072579
6612	SUMO3	38.324	0.0072807
29015	SLC43A3	38.283	0.0073455
6573	SLC19A1	38.274	0.0073553
6652	SORD	38.269	0.0073553
3320	HSP90AA1	38.268	0.0073553
57161	PELI2	38.227	0.0074363
60682	SMAP1	38.226	0.0074363
3240	HP	38.198	0.0074911
9126	SMC3	38.198	0.0074911
6624	FSCN1	38.179	0.0075195
22978	NT5C2	38.171	0.0075228
2802	GOLGA3	38.171	0.0075228
55035	NOL8	38.14	0.007573
9611	NCOR1	38.119	0.0076103
2745	GLRX	38.08	0.0076689
10983	CCNI	38.073	0.0076689
3191	HNRNPL	38.072	0.0076689
10226	PLIN3	38.057	0.0076943
11231	SEC63	38.033	0.0077141
10631	POSTN	38.032	0.0077141
27253	PCDH17	38.018	0.007728
3126	HLA-DRB4	38.018	0.007728
9318	COPS2	38.008	0.0077412
8605	PLA2G4C	37.991	0.0077771
9332	CD163	37.978	0.0078036
3459	IFNGR1	37.959	0.0078257
22838	RNF44	37.935	0.0078521
47	ACLY	37.934	0.0078521
10261	IGSF6	37.923	0.0078521
30835	CD209	37.915	0.0078521
113178	SCAMP4	37.914	0.0078521
829	CAPZA1	37.88	0.0079086
5611	DNAJC3	37.878	0.0079086
8744	TNFSF9	37.873	0.0079086
11342	RNF13	37.845	0.0079706
5042	PABPC3	37.839	0.0079706
7422	VEGFA	37.831	0.0079746
1445	CSK	37.83	0.0079746
54442	KCTD5	37.817	0.0080023
92017	SNX29	37.776	0.0080856
10669	CGREF1	37.773	0.0080856
5359	PLSCR1	37.731	0.0081954
51291	GMIP	37.702	0.008268
9535	GMFG	37.683	0.0083052
994	CDC25B	37.645	0.0083844
5660	PSAP	37.596	0.0084985
3002	GZMB	37.589	0.0085107
57132	CHMP1B	37.557	0.0085717
101	ADAM8	37.538	0.0085988
9595	CYTIP	37.491	0.0087189
10097	ACTR2	37.482	0.0087189
59339	PLEKHA2	37.467	0.0087521
9861	PSMD6	37.461	0.0087593
11221	DUSP10	37.428	0.0088423
6651	SON	37.418	0.0088608
28232	SLCO3A1	37.374	0.0089634
604	BCL6	37.372	0.0089634
79083	MLPH	37.365	0.0089688
6362	CCL18	37.355	0.0089852
29916	SNX11	37.317	0.0090707
8477	GPR65	37.292	0.0091271
5176	SERPINF1	37.248	0.0092023
3632	INPP5A	37.242	0.0092023
1893	ECM1	37.241	0.0092023
85477	SCIN	37.226	0.0092023
54	ACP5	37.199	0.0092501
6520	SLC3A2	37.196	0.0092501
4125	MAN2B1	37.194	0.0092501
64084	CLSTN2	37.191	0.0092501
407	ARR3	37.171	0.0092865
3587	IL10RA	37.17	0.0092865
637	BID	37.158	0.0093156
6360	CCL16	37.153	0.0093193
51324	SPG21	37.138	0.0093585
2152	F3	37.111	0.0094074
22918	CD93	37.107	0.0094074
2934	GSN	37.107	0.0094074
1545	CYP1B1	37.101	0.0094083
6727	SRP14	37.1	0.0094083
8698	S1PR4	37.089	0.0094124
5270	SERPINE2	37.031	0.0095599
55357	TBC1D2	37.027	0.0095635
2124	EVI2B	37.024	0.0095639
55733	HHAT	36.997	0.0096301
9262	STK17B	36.992	0.0096386
138151	NACC2	36.974	0.0096765
10068	IL18BP	36.968	0.0096828
79887	PLBD1	36.966	0.0096828
5950	RBP4	36.823	0.010034
64078	SLC28A3	36.823	0.010034
6185	RPN2	36.822	0.010034
29	ABR	36.794	0.010122
26872	STEAP1	36.789	0.010122
64795	RMND5A	36.781	0.010122
23433	RHOQ	36.762	0.01018
222161	DKFZP586I1420	36.748	0.010203
3673	ITGA2	36.744	0.010203
2186	BPTF	36.718	0.010244
2030	SLC29A1	36.715	0.010244
8837	CFLAR	36.71	0.010247
9314	KLF4	36.694	0.010276
55640	FLVCR2	36.665	0.010357
6324	SCN1B	36.647	0.010389
1063	CENPF	36.646	0.010389
22794	CASC3	36.606	0.010469
9444	QKI	36.585	0.010525
23710	GABARAPL1	36.552	0.010602
5551	PRF1	36.545	0.010614
196	AHR	36.537	0.010633
8804	CREG1	36.534	0.010634
5093	PCBP1	36.521	0.010668
26092	TOR1AIP1	36.5	0.010736
6503	SLA	36.494	0.010736
10863	ADAM28	36.488	0.010746
3654	IRAK1	36.481	0.010763
9754	STARD8	36.464	0.010813
4534	MTM1	36.452	0.01082
3091	HIF1A	36.446	0.010824
22850	ADNP2	36.438	0.010845
4258	MGST2	36.431	0.010848
3936	LCP1	36.431	0.010848
27340	UTP20	36.411	0.010912
5606	MAP2K3	36.404	0.010926
7076	TIMP1	36.389	0.010961
83443	SF3B5	36.375	0.011003
143	PARP4	36.367	0.011023
2033	EP300	36.309	0.011223
55840	EAF2	36.304	0.011231
3575	IL7R	36.293	0.01124
30817	EMR2	36.256	0.011337
23136	EPB41L3	36.253	0.011337
10618	TGOLN2	36.243	0.011337
1050	CEBPA	36.242	0.011337
5708	PSMD2	36.242	0.011337
23643	LY96	36.238	0.011339
5318	PKP2	36.225	0.011377
150	ADRA2A	36.181	0.011482
54796	BNC2	36.175	0.011492
1654	DDX3X	36.165	0.01151
3009	HIST1H1B	36.134	0.011561
9037	SEMA5A	36.129	0.011561
6533	SLC6A6	36.1	0.011641
683	BST1	36.088	0.011654
51167	CYB5R4	36.074	0.0117
79134	TMEM185B	36.055	0.011767
49	ACR	36.038	0.011823
53827	FXYD5	36.031	0.01184
3709	ITPR2	36.016	0.011868
10993	SDS	35.988	0.01197
57556	SEMA6A	35.93	0.012156
5880	RAC2	35.929	0.012156
1910	EDNRB	35.916	0.012199
55340	GIMAP5	35.912	0.012205
8355	HIST1H3G	35.902	0.012222
7056	THBD	35.883	0.01229
8569	MKNK1	35.869	0.012326
6688	SPI1	35.862	0.012344
9997	SCO2	35.841	0.012397
90522	YIF1B	35.838	0.012398
6599	SMARCC1	35.806	0.012512
23524	SRRM2	35.79	0.012567
7031	TFF1	35.766	0.012651
8875	VNN2	35.762	0.012651
80830	APOL6	35.753	0.012679
5829	PXN	35.735	0.012734
6627	SNRPA1	35.713	0.012791
6397	SEC14L1	35.711	0.012791
920	CD4	35.675	0.012898
26471	NUPR1	35.671	0.012898
60685	ZFAND3	35.67	0.012898
523	ATP6V1A	35.658	0.012927
2683	B4GALT1	35.658	0.012927
6187	RPS2	35.645	0.012971
55705	IPO9	35.624	0.01304
27335	EIF3K	35.612	0.013077
26088	GGA1	35.596	0.013117
3554	IL1R1	35.587	0.013145
54458	PRR13	35.582	0.013155
6256	RXRA	35.578	0.013162
51203	NUSAP1	35.549	0.013282
6390	SDHB	35.528	0.013342
11060	WWP2	35.499	0.013423
397	ARHGDIB	35.475	0.013518
9761	MLEC	35.473	0.013518
490	ATP2B1	35.453	0.013548
9473	C1orf38	35.443	0.013574
1003	CDH5	35.442	0.013574
7074	TIAM1	35.429	0.013608
1953	MEGF6	35.388	0.013761
84669	USP32	35.38	0.013787
9181	ARHGEF2	35.373	0.013808
7874	USP7	35.337	0.01395
79888	LPCAT1	35.292	0.014116
27242	TNFRSF21	35.279	0.014155
26005	C2CD3	35.255	0.014234
80017	C14orf159	35.248	0.014252
1729	DIAPH1	35.239	0.014286
5118	PCOLCE	35.22	0.014366
1033	CDKN3	35.211	0.014382
1401	CRP	35.19	0.014466
3927	LASP1	35.172	0.014485
1263	PLK3	35.087	0.014789
27246	RNF115	35.063	0.014895
715	C1R	35.019	0.015055
23112	TNRC6B	35.009	0.015082
1488	CTBP2	35.001	0.015107
5922	RASA2	34.994	0.015128
1293	COL6A3	34.964	0.015232
822	CAPG	34.959	0.015243
91	ACVR1B	34.955	0.01525
79862	ZNF669	34.943	0.01529
1593	CYP27A1	34.938	0.015301
1192	CLIC1	34.934	0.015309
290	ANPEP	34.927	0.015317
5742	PTGS1	34.89	0.015428
3482	IGF2R	34.879	0.015473
7150	TOP1	34.832	0.015697
1525	CXADR	34.82	0.015734
3560	IL2RB	34.761	0.015944
53829	P2RY13	34.739	0.01599
9189	ZBED1	34.735	0.016001
2532	DARC	34.713	0.016046
23474	ETHE1	34.709	0.016046
10947	AP3M2	34.704	0.016061
9252	RPS6KA5	34.678	0.016159
56654	NPDC1	34.67	0.016192
10351	ABCA8	34.664	0.016211
5648	MASP1	34.646	0.016265
22847	ZNF507	34.637	0.016305
93349	SP140L	34.629	0.016332
56994	CHPT1	34.627	0.016332
5771	PTPN2	34.62	0.016359
3613	IMPA2	34.597	0.016428
7832	BTG2	34.572	0.016526
1118	CHIT1	34.572	0.016526
5616	PRKY	34.563	0.016561
1846	DUSP4	34.548	0.016635
1495	CTNNA1	34.526	0.016696
7009	TMBIM6	34.523	0.016696
3150	HMGN1	34.493	0.016836
9039	UBA3	34.452	0.016987
4481	MSR1	34.441	0.017035
100	ADA	34.439	0.017035
701	BUB1B	34.426	0.017081
7879	RAB7A	34.411	0.017099
10495	ENOX2	34.392	0.017191
7779	SLC30A1	34.389	0.017197
7341	SUMO1	34.383	0.017209
3720	JARID2	34.372	0.01724
64771	C6orf106	34.365	0.017265
55423	SIRPG	34.356	0.017303
81609	SNX27	34.319	0.017446
55175	KLHL11	34.296	0.017513
4094	MAF	34.29	0.017534
4084	MXD1	34.253	0.017669
92815	HIST3H2A	34.214	0.017878
11026	LILRA3	34.204	0.017891
5130	PCYT1A	34.191	0.017946
9046	DOK2	34.19	0.017946
666	BOK	34.185	0.017967
26509	MYOF	34.133	0.018193
11326	VSIG4	34.131	0.018193
6175	RPLP0	34.118	0.018245
57798	GATAD1	34.104	0.018277
54793	KCTD9	34.1	0.018277
60370	AVPI1	34.099	0.018277
5253	PHF2	34.082	0.018336
4026	LPP	34.048	0.01849
3485	IGFBP2	34.043	0.018493
55030	FBXO34	34.043	0.018493
3718	JAK3	34.031	0.018524
1359	CPA3	34.015	0.018606
51267	CLEC1A	34.001	0.018651
51155	HN1	33.997	0.018651
7704	ZBTB16	33.997	0.018651
6731	SRP72	33.991	0.01866
4200	ME2	33.99	0.01866
79171	RBM42	33.983	0.018677
9919	SEC16A	33.98	0.018677
8554	PIAS1	33.98	0.018677
156	ADRBK1	33.979	0.018677
341	APOC1	33.971	0.018709
49860	CRNN	33.953	0.018792
29110	TBK1	33.944	0.018838
10096	ACTR3	33.934	0.018865
55350	VNN3	33.93	0.018865
8876	VNN1	33.928	0.018865
3669	ISG20	33.909	0.018915
567	B2M	33.892	0.018979
27190	IL17B	33.881	0.018991
84034	EMILIN2	33.853	0.019155
771	CA12	33.839	0.019199
585	BBS4	33.834	0.019206
84525	HOPX	33.828	0.019213
221395	GPR116	33.819	0.019261
23593	HEBP2	33.789	0.019381
79627	OGFRL1	33.785	0.019393
55636	CHD7	33.782	0.019395
526	ATP6V1B2	33.777	0.019417
5094	PCBP2	33.769	0.019428
8672	EIF4G3	33.768	0.019428
1942	EFNA1	33.753	0.019443
5816	PVALB	33.736	0.01953
8767	RIPK2	33.735	0.01953
6368	CCL23	33.685	0.01976
4851	NOTCH1	33.678	0.019787
5573	PRKAR1A	33.674	0.019798
8178	ELL	33.667	0.019812
4779	NFE2L1	33.657	0.019838
2309	FOXO3	33.654	0.019845
23608	MKRN1	33.641	0.01989
1052	CEBPD	33.636	0.01989
1847	DUSP5	33.636	0.01989
7705	ZNF146	33.627	0.019915
79955	PDZD7	33.619	0.019931
6354	CCL7	33.609	0.019968
5226	PGD	33.593	0.02001
10987	COPS5	33.592	0.02001
7572	ZNF24	33.568	0.020095
51306	FAM13B	33.564	0.020095
9815	GIT2	33.557	0.020115
56987	BBX	33.548	0.020157
10211	FLOT1	33.536	0.02021
80329	ULBP1	33.493	0.020427
2162	F13A1	33.471	0.020538
37	ACADVL	33.443	0.020671
124801	LSM12	33.441	0.020671
55	ACPP	33.433	0.020687
5700	PSMC1	33.425	0.020718
89797	NAV2	33.419	0.020724
2710	GK	33.385	0.020906
1509	CTSD	33.377	0.020948
949	SCARB1	33.373	0.020948
1604	CD55	33.37	0.020952
64170	CARD9	33.357	0.020962
6888	TALDO1	33.354	0.020962
10743	RAI1	33.344	0.020972
51362	CDC40	33.338	0.020996
10951	CBX1	33.316	0.021127
8503	PIK3R3	33.316	0.021127
55252	ASXL2	33.305	0.021185
678	ZFP36L2	33.295	0.02124
4908	NTF3	33.287	0.021285
9619	ABCG1	33.258	0.021456
3071	NCKAP1L	33.257	0.021456
3426	CFI	33.233	0.021595
3310	HSPA6	33.23	0.021601
115207	KCTD12	33.216	0.021657
3691	ITGB4	33.214	0.021658
11262	SP140	33.198	0.02176
1476	CSTB	33.193	0.021773
5718	PSMD12	33.189	0.021773
4967	OGDH	33.188	0.021773
5295	PIK3R1	33.175	0.02185
6595	SMARCA2	33.11	0.022176
27245	AHDC1	33.101	0.022225
9060	PAPSS2	33.094	0.022246
1535	CYBA	33.081	0.022304
4317	MMP8	33.08	0.022304
11065	UBE2C	33.066	0.022394
4684	NCAM1	33.045	0.022515
3604	TNFRSF9	33.044	0.022515
2119	ETV5	33.034	0.022525
30837	SOCS7	33.005	0.022707
8440	NCK2	32.992	0.022784
6241	RRM2	32.991	0.022784
23194	FBXL7	32.984	0.022804
4240	MFGE8	32.979	0.022804
84243	ZDHHC18	32.964	0.022885
9420	CYP7B1	32.95	0.022956
9768	KIAA0101	32.912	0.023171
23228	PLCL2	32.888	0.023304
1326	MAP3K8	32.871	0.02337
55505	NOP10	32.868	0.023372
1776	DNASE1L3	32.861	0.02339
79848	CSPP1	32.86	0.02339
7716	VEZF1	32.855	0.023404
6320	CLEC11A	32.853	0.023408
118	ADD1	32.812	0.023631
8301	PICALM	32.809	0.023631
5639	PRRG2	32.808	0.023631
8807	IL18RAP	32.768	0.023897
5720	PSME1	32.756	0.023966
7153	TOP2A	32.749	0.024002
80235	PIGZ	32.746	0.024007
84159	ARID5B	32.745	0.024007
5055	SERPINB2	32.739	0.024024
391	RHOG	32.738	0.024024
9413	FAM189A2	32.734	0.024045
23765	IL17RA	32.721	0.02405
344	APOC2	32.72	0.02405
2081	ERN1	32.72	0.02405
92579	G6PC3	32.693	0.024213
6258	RXRG	32.677	0.024296
6507	SLC1A3	32.663	0.024342
9128	PRPF4	32.654	0.024387
55652	SLC48A1	32.653	0.024387
8542	APOL1	32.634	0.024495
306	ANXA3	32.634	0.024495
50832	TAS2R4	32.62	0.024585
51232	CRIM1	32.58	0.02481
29998	GLTSCR1	32.577	0.02482
9289	GPR56	32.574	0.024823
79649	MAP7D3	32.557	0.024915
79772	MCTP1	32.555	0.024915
5494	PPM1A	32.551	0.024918
81035	COLEC12	32.547	0.024925
9779	TBC1D5	32.545	0.024925
546	ATRX	32.544	0.024925
55092	TMEM51	32.531	0.025009
55660	PRPF40A	32.53	0.025009
1890	TYMP	32.523	0.025034
4130	MAP1A	32.504	0.0251
5420	PODXL	32.479	0.025258
5732	PTGER2	32.478	0.025258
2634	GBP2	32.467	0.025258
2907	GRINA	32.462	0.025284
2533	FYB	32.46	0.025284
84223	IQCG	32.445	0.025377
10019	SH2B3	32.441	0.025397
8565	YARS	32.433	0.025428
83483	PLVAP	32.415	0.025538
231	AKR1B1	32.409	0.02557
4946	OAZ1	32.406	0.02558
8352	HIST1H3C	32.378	0.025715
2107	ETF1	32.318	0.026054
78994	PRR14	32.3	0.026184
2932	GSK3B	32.294	0.026196
8609	KLF7	32.281	0.026276
123803	NTAN1	32.275	0.026312
80301	PLEKHO2	32.257	0.026368
7048	TGFBR2	32.245	0.026458
4487	MSX1	32.239	0.026461
6534	SLC6A7	32.239	0.026461
51363	CHST15	32.231	0.026493
7167	TPI1	32.226	0.026523
9709	HERPUD1	32.216	0.026531
313	AOAH	32.186	0.026708
51170	HSD17B11	32.175	0.026772
51076	CUTC	32.144	0.026947
9689	BZW1	32.14	0.026947
81619	TSPAN14	32.126	0.027004
55257	C20orf20	32.125	0.027004
22854	NTNG1	32.096	0.027174
5495	PPM1B	32.061	0.027421
25780	RASGRP3	32.047	0.027508
716	C1S	32.027	0.027605
114882	OSBPL8	32.015	0.027662
6996	TDG	32.014	0.027662
5138	PDE2A	31.976	0.027881
11057	ABHD2	31.961	0.027983
1997	ELF1	31.953	0.02802
9794	MAML1	31.948	0.028034
6383	SDC2	31.942	0.028039
3428	IFI16	31.94	0.028039
6372	CXCL6	31.94	0.028039
51330	TNFRSF12A	31.933	0.028087
201562	PTPLB	31.925	0.028109
404093	CUEDC1	31.917	0.028109
10493	VAT1	31.914	0.028114
9646	CTR9	31.879	0.028369
27314	RAB30	31.866	0.028427
440387	CTRB2	31.86	0.028468
9404	LPXN	31.84	0.028606
2114	ETS2	31.837	0.028618
10210	TOPORS	31.824	0.028721
7412	VCAM1	31.816	0.02876
1816	DRD5	31.802	0.028837
9296	ATP6V1F	31.8	0.028848
287	ANK2	31.78	0.029011
2359	FPR3	31.778	0.029016
7262	PHLDA2	31.771	0.029051
57003	CCDC47	31.756	0.029179
9550	ATP6V1G1	31.715	0.029466
5476	CTSA	31.691	0.029643
55207	ARL8B	31.676	0.029759
5914	RARA	31.672	0.029773
7075	TIE1	31.662	0.029794
4616	GADD45B	31.662	0.029794
9113	LATS1	31.645	0.02992
4060	LUM	31.612	0.030194
10581	IFITM2	31.612	0.030194
10333	TLR6	31.61	0.030194
2959	GTF2B	31.603	0.030247
224	ALDH3A2	31.593	0.030293
1800	DPEP1	31.571	0.030453
23224	SYNE2	31.563	0.030524
8603	FAM193A	31.551	0.030614
5166	PDK4	31.55	0.030614
5142	PDE4B	31.531	0.030765
4739	NEDD9	31.524	0.030821
5973	RENBP	31.519	0.030849
10482	NXF1	31.499	0.031019
10007	GNPDA1	31.485	0.03108
83737	ITCH	31.481	0.031092
3084	NRG1	31.479	0.031092
9246	UBE2L6	31.471	0.03114
7071	KLF10	31.458	0.031242
25841	ABTB2	31.447	0.031336
2117	ETV3	31.44	0.031388
80177	MYCT1	31.438	0.031394
27306	HPGDS	31.419	0.031551
25949	SYF2	31.408	0.031604
140	ADORA3	31.391	0.03175
10327	AKR1A1	31.377	0.031842
56675	NRIP3	31.364	0.031946
11213	IRAK3	31.362	0.031946
11126	CD160	31.338	0.032104
23555	TSPAN15	31.318	0.032254
4321	MMP12	31.315	0.032264
10563	CXCL13	31.295	0.032427
8754	ADAM9	31.284	0.032503
63940	GPSM3	31.268	0.032592
10645	CAMKK2	31.263	0.032592
81553	FAM49A	31.263	0.032592
2872	MKNK2	31.253	0.032661
51284	TLR7	31.252	0.032661
4296	MAP3K11	31.22	0.032892
89845	ABCC10	31.22	0.032892
7417	VDAC2	31.198	0.033106
10112	KIF20A	31.177	0.033302
6452	SH3BP2	31.146	0.033547
2314	FLII	31.138	0.033591
9948	WDR1	31.136	0.033597
1287	COL4A5	31.134	0.033599
932	MS4A3	31.132	0.033599
25800	SLC39A6	31.127	0.033634
4192	MDK	31.121	0.033664
5906	RAP1A	31.103	0.033812
6017	RLBP1	31.101	0.033816
7450	VWF	31.094	0.033865
79585	CORO7	31.09	0.033894
9053	MAP7	31.086	0.03391
26578	OSTF1	31.085	0.03391
5468	PPARG	31.068	0.03402
30062	RAX	31.066	0.03402
57707	KIAA1609	31.065	0.03402
4868	NPHS1	31.05	0.034154
3987	LIMS1	31.026	0.034379
4218	RAB8A	31.02	0.034429
84124	ZNF394	31.014	0.03446
10725	NFAT5	31.012	0.034463
22899	ARHGEF15	30.998	0.034598
3916	LAMP1	30.987	0.034677
10990	LILRB5	30.98	0.034726
6039	RNASE6	30.977	0.034741
3897	L1CAM	30.962	0.034774
4048	LTA4H	30.96	0.034778
54815	GATAD2A	30.956	0.034789
51666	ASB4	30.951	0.034822
7175	TPR	30.916	0.035099
26225	ARL5A	30.915	0.035099
79097	TRIM48	30.913	0.035099
31	ACACA	30.907	0.035122
7323	UBE2D3	30.895	0.03522
54922	RASIP1	30.875	0.035392
1010	CDH12	30.871	0.0354
5868	RAB5A	30.862	0.035451
9267	CYTH1	30.861	0.035451
79882	ZC3H14	30.85	0.035545
8508	NIPSNAP1	30.843	0.03558
6497	SKI	30.833	0.035658
1105	CHD1	30.823	0.035757
3113	HLA-DPA1	30.807	0.035903
9891	NUAK1	30.795	0.035992
988	CDC5L	30.793	0.035992
23639	LRRC6	30.772	0.036179
3635	INPP5D	30.762	0.036259
29109	FHOD1	30.752	0.036327
2631	GBAS	30.748	0.036334
25778	DSTYK	30.747	0.036334
26148	C10orf12	30.733	0.036438
11276	SYNRG	30.73	0.036443
10578	GNLY	30.73	0.036443
6344	SCTR	30.727	0.036459
64419	MTMR14	30.713	0.036566
26017	FAM32A	30.707	0.036609
6942	TCF20	30.693	0.03673
10342	TFG	30.692	0.03673
7078	TIMP3	30.671	0.036865
1119	CHKA	30.644	0.037038
10728	PTGES3	30.632	0.037135
23451	SF3B1	30.621	0.037187
9833	MELK	30.619	0.037187
54209	TREM2	30.615	0.037187
10845	CLPX	30.61	0.037187
1536	CYBB	30.6	0.037297
26031	OSBPL3	30.583	0.037435
10617	STAMBP	30.579	0.037453
427	ASAH1	30.575	0.037453
1175	AP2S1	30.573	0.037458
283638	KIAA0284	30.557	0.037566
6418	SET	30.554	0.037579
6790	AURKA	30.544	0.037636
79026	AHNAK	30.543	0.037636
8794	TNFRSF10C	30.535	0.037636
3671	ISLR	30.532	0.037636
51100	SH3GLB1	30.518	0.037788
2120	ETV6	30.509	0.037837
11174	ADAMTS6	30.501	0.03791
57017	COQ9	30.492	0.03799
7184	HSP90B1	30.49	0.03799
527	ATP6V0C	30.467	0.038198
9658	ZNF516	30.447	0.038387
2139	EYA2	30.446	0.038387
4814	NINJ1	30.439	0.038414
4668	NAGA	30.437	0.038414
4482	MSRA	30.437	0.038414
55281	TMEM140	30.436	0.038414
23312	DMXL2	30.435	0.038414
22823	MTF2	30.43	0.038457
8406	SRPX	30.419	0.038517
420	ART4	30.407	0.0386
10411	RAPGEF3	30.407	0.0386
10094	ARPC3	30.404	0.038603
1820	ARID3A	30.352	0.039201
10161	LPAR6	30.349	0.039212
140803	TRPM6	30.343	0.039258
159	ADSS	30.313	0.039461
55253	TYW1	30.309	0.039492
23389	MED13L	30.303	0.039539
6249	CLIP1	30.3	0.039551
8828	NRP2	30.287	0.039646
25771	TBC1D22A	30.286	0.039646
1489	CTF1	30.285	0.039646
1512	CTSH	30.271	0.039771
221	ALDH3B1	30.269	0.039771
6774	STAT3	30.25	0.039955
55509	BATF3	30.234	0.0401
256949	KANK3	30.229	0.040143
6347	CCL2	30.21	0.040325
116039	OSR2	30.205	0.040368
2271	FH	30.201	0.040387
5978	REST	30.201	0.040387
3093	UBE2K	30.18	0.040573
5412	UBL3	30.179	0.040573
1356	CP	30.174	0.040606
2563	GABRD	30.166	0.040647
8559	PRPF18	30.163	0.040647
966	CD59	30.154	0.040678
55422	ZNF331	30.126	0.040942
26115	TANC2	30.095	0.041239
23428	SLC7A8	30.076	0.041431
5927	KDM5A	30.062	0.041564
10549	PRDX4	30.051	0.041661
23627	PRND	30.047	0.041661
688	KLF5	30.044	0.041676
22841	RAB11FIP2	30.04	0.041702
3643	INSR	30.036	0.041702
157	ADRBK2	30.026	0.04181
10768	AHCYL1	30.013	0.041944
60	ACTB	30.011	0.041952
4126	MANBA	30.008	0.041982
3202	HOXA5	30	0.042025
6406	SEMG1	29.997	0.042025
4758	NEU1	29.994	0.042035
6659	SOX4	29.99	0.042035
5604	MAP2K1	29.988	0.042035
56252	YLPM1	29.975	0.042152
10992	SF3B2	29.963	0.042264
4057	LTF	29.947	0.042408
23162	MAPK8IP3	29.939	0.042482
55628	ZNF407	29.933	0.042515
8878	SQSTM1	29.919	0.042669
55262	C7orf43	29.908	0.04278
55761	TTC17	29.899	0.042853
55707	NECAP2	29.89	0.04292
671	BPI	29.885	0.042964
5375	PMP2	29.883	0.042976
1912	PHC2	29.879	0.043014
8825	LIN7A	29.861	0.043158
26286	ARFGAP3	29.856	0.043207
6535	SLC6A8	29.851	0.043248
10492	SYNCRIP	29.84	0.043302
9859	CEP170	29.82	0.043521
3151	HMGN2	29.808	0.043645
30001	ERO1L	29.783	0.043866
6801	STRN	29.768	0.044023
64866	CDCP1	29.744	0.044244
6792	CDKL5	29.737	0.044286
55122	AKIRIN2	29.731	0.044325
4121	MAN1A1	29.727	0.044358
54915	YTHDF1	29.718	0.04447
4794	NFKBIE	29.713	0.044489
3556	IL1RAP	29.679	0.044788
9051	PSTPIP1	29.675	0.044798
5291	PIK3CB	29.674	0.044798
5721	PSME2	29.672	0.044805
2356	FPGS	29.652	0.045022
2615	LRRC32	29.646	0.045088
6867	TACC1	29.632	0.045217
408	ARRB1	29.631	0.045217
10392	NOD1	29.628	0.045226
28958	CCDC56	29.608	0.045497
10644	IGF2BP2	29.599	0.045557
54925	ZNF434	29.593	0.045618
2931	GSK3A	29.539	0.046108
22861	NLRP1	29.536	0.046141
10268	RAMP3	29.529	0.046175
8529	CYP4F2	29.528	0.046175
22898	DENND3	29.528	0.046175
80150	ASRGL1	29.523	0.046203
83440	ADPGK	29.51	0.046366
23324	MAN2B2	29.499	0.04643
55118	CRTAC1	29.497	0.046438
26000	TBC1D10B	29.492	0.046464
2050	EPHB4	29.483	0.046562
5514	PPP1R10	29.474	0.046661
4332	MNDA	29.47	0.046706
140465	MYL6B	29.466	0.046708
9540	TP53I3	29.459	0.046788
1272	CNTN1	29.451	0.04688
55690	PACS1	29.437	0.047038
51348	KLRF1	29.433	0.047066
4214	MAP3K1	29.429	0.0471
948	CD36	29.405	0.047333
23015	GOLGA8A	29.403	0.047333
29986	SLC39A2	29.401	0.047341
23231	SEL1L3	29.399	0.047349
6196	RPS6KA2	29.397	0.047349
9459	ARHGEF6	29.384	0.047495
23093	TTLL5	29.361	0.047731
192669	EIF2C3	29.354	0.047797
189	AGXT	29.337	0.047929
2022	ENG	29.327	0.048041
383	ARG1	29.32	0.048084
56979	PRDM9	29.319	0.048084
11216	AKAP10	29.318	0.048084
6869	TACR1	29.315	0.04811
8602	NOP14	29.308	0.048153
64772	ENGASE	29.285	0.048441
5937	RBMS1	29.264	0.048708
8484	GALR3	29.263	0.04871
311	ANXA11	29.252	0.048833
3972	LHB	29.247	0.048892
5144	PDE4D	29.237	0.048982
3149	HMGB3	29.233	0.049016
5531	PPP4C	29.228	0.049048
27069	GHITM	29.226	0.049067
23295	MGRN1	29.21	0.049234
25819	CCRN4L	29.209	0.049234
6352	CCL5	29.205	0.049265
2799	GNS	29.203	0.049265
7516	XRCC2	29.199	0.049313
4582	MUC1	29.169	0.049666
23091	ZC3H13	29.166	0.049681
6203	RPS9	29.155	0.049807
81603	TRIM8	29.151	0.04982
3433	IFIT2	29.142	0.04984
3222	HOXC5	29.137	0.049888
64837	KLC2	-29.131	0.049939
25963	TMEM87A	-29.132	0.049936
79861	TUBAL3	-29.141	0.04984
157922	CAMSAP1	-29.142	0.04984
7699	ZNF140	-29.146	0.04982
23484	LEPROTL1	-29.147	0.04982
5193	PEX12	-29.147	0.04982
10142	AKAP9	-29.149	0.04982
8669	EIF3J	-29.154	0.049807
1235	CCR6	-29.159	0.049778
2965	GTF2H1	-29.177	0.049555
56899	ANKS1B	-29.18	0.049536
3429	IFI27	-29.184	0.049491
6160	RPL31	-29.185	0.049491
23597	ACOT9	-29.203	0.049265
7342	UBP1	-29.209	0.049234
55179	FAIM	-29.221	0.04911
56915	EXOSC5	-29.231	0.049033
58478	ENOPH1	-29.239	0.048968
51501	C11orf73	-29.241	0.048955
11228	RASSF8	-29.256	0.048786
51561	IL23A	-29.265	0.048708
25945	PVRL3	-29.302	0.048201
9816	URB2	-29.306	0.048164
60526	C2orf43	-29.31	0.048138
51340	CRNKL1	-29.314	0.04811
441024	MTHFD2L	-29.325	0.048047
6234	RPS28	-29.328	0.048038
9941	EXOG	-29.339	0.047915
10090	UST	-29.343	0.047881
9918	NCAPD2	-29.343	0.047881
22894	DIS3	-29.348	0.047846
122704	MRPL52	-29.348	0.047846
9868	TOMM70A	-29.355	0.047797
29097	CNIH4	-29.362	0.047731
80145	THOC7	-29.368	0.047679
7038	TG	-29.375	0.047591
55149	MTPAP	-29.376	0.047587
657	BMPR1A	-29.384	0.047495
10174	SORBS3	-29.397	0.047349
55687	TRMU	-29.41	0.047273
23404	EXOSC2	-29.411	0.047273
10875	FGL2	-29.413	0.047273
1236	CCR7	-29.416	0.047256
11277	TREX1	-29.428	0.0471
23035	PHLPP2	-29.436	0.047038
9706	ULK2	-29.444	0.046958
51309	ARMCX1	-29.466	0.046708
23483	TGDS	-29.469	0.046706
7988	ZNF212	-29.488	0.046499
10466	COG5	-29.493	0.046464
7259	TSPYL1	-29.499	0.04643
50717	DCAF8	-29.5	0.04643
29103	DNAJC15	-29.5	0.04643
23345	SYNE1	-29.506	0.04641
29789	OLA1	-29.525	0.046196
22916	NCBP2	-29.528	0.046175
55916	NXT2	-29.542	0.046095
781	CACNA2D1	-29.545	0.046066
6240	RRM1	-29.558	0.045906
23259	DDHD2	-29.559	0.045904
3741	KCNA5	-29.56	0.045904
9586	CREB5	-29.561	0.045904
7098	TLR3	-29.565	0.04588
10671	DCTN6	-29.568	0.045865
1310	COL19A1	-29.569	0.04586
3980	LIG3	-29.57	0.04586
26228	STAP1	-29.571	0.04586
79443	FYCO1	-29.576	0.045825
6048	RNF5	-29.589	0.04566
10278	EFS	-29.6	0.045557
6399	TRAPPC2	-29.606	0.045507
26297	SERGEF	-29.63	0.045217
9479	MAPK8IP1	-29.638	0.045169
10480	EIF3M	-29.643	0.045113
8887	TAX1BP1	-29.669	0.044805
26071	FAM127B	-29.669	0.044805
1072	CFL1	-29.675	0.044798
57154	SMURF1	-29.688	0.044686
3685	ITGAV	-29.688	0.044686
338	APOB	-29.692	0.044669
4168	MCF2	-29.693	0.044669
9015	TAF1A	-29.694	0.044669
10206	TRIM13	-29.702	0.044596
3052	HCCS	-29.702	0.044596
9365	KL	-29.711	0.044509
594	BCKDHB	-29.716	0.04447
9321	TRIP11	-29.735	0.044288
253959	RALGAPA1	-29.737	0.044286
4728	NDUFS8	-29.74	0.044278
4236	MFAP1	-29.751	0.044169
488	ATP2A2	-29.76	0.044067
2627	GATA6	-29.762	0.044049
6833	ABCC8	-29.763	0.044049
8615	USO1	-29.767	0.044023
7225	TRPC6	-29.775	0.043957
7001	PRDX2	-29.788	0.043818
6596	HLTF	-29.793	0.043773
11169	WDHD1	-29.794	0.043773
5972	REN	-29.796	0.04376
5955	RCN2	-29.803	0.043686
25844	YIPF3	-29.811	0.043614
741	ZNHIT2	-29.831	0.043386
51728	POLR3K	-29.836	0.043336
4175	MCM6	-29.84	0.043302
126299	ZNF428	-29.842	0.043302
79090	TRAPPC6A	-29.847	0.043265
6637	SNRPG	-29.85	0.043248
23274	CLEC16A	-29.861	0.043158
356	FASLG	-29.873	0.043036
5332	PLCB4	-29.875	0.04302
4686	NCBP1	-29.876	0.04302
29114	TAGLN3	-29.892	0.04292
51196	PLCE1	-29.898	0.042853
4726	NDUFS6	-29.906	0.042788
9248	GPR50	-29.915	0.042706
55212	BBS7	-29.931	0.042523
4710	NDUFB4	-29.935	0.042515
4008	LMO7	-29.945	0.042415
5987	TRIM27	-29.957	0.042302
80055	PGAP1	-29.961	0.04227
51174	TUBD1	-29.964	0.04226
2110	ETFDH	-29.967	0.042247
51399	TRAPPC4	-29.979	0.042124
10612	TRIM3	-29.987	0.042035
1264	CNN1	-29.99	0.042035
9219	MTA2	-29.992	0.042035
29763	PACSIN3	-29.997	0.042025
4247	MGAT2	-29.998	0.042025
79577	CDC73	-30.004	0.042003
6170	RPL39	-30.025	0.04181
116832	RPL39L	-30.038	0.041702
155066	ATP6V0E2	-30.039	0.041702
22835	ZFP30	-30.047	0.041661
28986	MAGEH1	-30.049	0.041661
23421	ITGB3BP	-30.053	0.041659
10979	FERMT2	-30.062	0.041564
6519	SLC3A1	-30.065	0.041557
10009	ZBTB33	-30.084	0.041347
57406	ABHD6	-30.094	0.041239
6272	SORT1	-30.112	0.041045
5279	PIGC	-30.114	0.041029
6594	SMARCA1	-30.118	0.041002
3066	HDAC2	-30.122	0.040969
57336	ZNF287	-30.128	0.040935
65003	MRPL11	-30.128	0.040935
58509	C19orf29	-30.137	0.040851
23333	DPY19L1	-30.143	0.040795
5729	PTGDR	-30.154	0.040678
51227	PIGP	-30.154	0.040678
10277	UBE4B	-30.155	0.040678
5160	PDHA1	-30.162	0.040647
7976	FZD3	-30.165	0.040647
908	CCT6A	-30.167	0.040647
2135	EXTL2	-30.168	0.040647
81565	NDEL1	-30.186	0.040515
23321	TRIM2	-30.191	0.04047
29767	TMOD2	-30.195	0.040441
163131	ZNF780B	-30.219	0.040227
54868	TMEM104	-30.225	0.040169
51110	LACTB2	-30.235	0.040099
8082	SSPN	-30.245	0.04
10294	DNAJA2	-30.253	0.039931
56898	BDH2	-30.266	0.039781
10001	MED6	-30.27	0.039771
51586	MED15	-30.271	0.039771
11119	BTN3A1	-30.285	0.039646
80219	COQ10B	-30.291	0.039646
79770	TXNDC15	-30.303	0.039539
643641	ZNF862	-30.317	0.039431
23160	WDR43	-30.322	0.039397
51123	ZNF706	-30.322	0.039397
9783	RIMS3	-30.327	0.039373
7733	ZNF180	-30.328	0.039373
79791	FBXO31	-30.334	0.03932
931	MS4A1	-30.338	0.039289
79035	OBFC2B	-30.342	0.039258
65982	ZSCAN18	-30.351	0.039201
6165	RPL35A	-30.376	0.03893
9937	DCLRE1A	-30.406	0.0386
2992	GYG1	-30.414	0.038561
7298	TYMS	-30.419	0.038517
28957	MRPS28	-30.421	0.038517
5437	POLR2H	-30.425	0.038494
54496	PRMT7	-30.442	0.038414
9437	NCR1	-30.459	0.038276
9710	KIAA0355	-30.478	0.038078
51116	MRPS2	-30.481	0.038062
83955	NACAP1	-30.482	0.038062
56943	ENY2	-30.491	0.03799
2014	EMP3	-30.513	0.037811
57470	LRRC47	-30.516	0.037788
6280	S100A9	-30.532	0.037636
8815	BANF1	-30.532	0.037636
8237	USP11	-30.536	0.037636
26973	CHORDC1	-30.537	0.037636
79973	ZNF442	-30.538	0.037636
56034	PDGFC	-30.543	0.037636
26994	RNF11	-30.55	0.037606
819	CAMLG	-30.558	0.037566
7068	THRB	-30.559	0.037566
9447	AIM2	-30.559	0.037566
54778	RNF111	-30.565	0.037545
8874	ARHGEF7	-30.577	0.037453
55188	RIC8B	-30.577	0.037453
7753	ZNF202	-30.591	0.037365
10607	TBL3	-30.595	0.037335
2121	EVC	-30.611	0.037187
3693	ITGB5	-30.612	0.037187
59351	PBOV1	-30.613	0.037187
7644	ZNF91	-30.615	0.037187
2287	FKBP3	-30.621	0.037187
2805	GOT1	-30.621	0.037187
4204	MECP2	-30.622	0.037187
11193	WBP4	-30.638	0.037085
262	AMD1	-30.644	0.037038
10328	COX4NB	-30.649	0.037008
81578	COL21A1	-30.652	0.036996
5781	PTPN11	-30.653	0.036996
2650	GCNT1	-30.662	0.036918
9475	ROCK2	-30.666	0.036884
10301	DLEU1	-30.67	0.036865
5444	PON1	-30.672	0.036865
10522	DEAF1	-30.673	0.036865
7283	TUBG1	-30.679	0.036835
98	ACYP2	-30.687	0.036757
60485	SAV1	-30.687	0.036757
91445	RNF185	-30.698	0.036705
9402	GRAP2	-30.713	0.036566
55288	RHOT1	-30.723	0.036485
8350	HIST1H3A	-30.737	0.036418
158471	PRUNE2	-30.745	0.036334
79632	FAM184A	-30.751	0.036331
658	BMPR1B	-30.76	0.036261
2329	FMO4	-30.763	0.036259
10663	CXCR6	-30.776	0.036148
3570	IL6R	-30.79	0.03601
1991	ELANE	-30.793	0.035992
79725	THAP9	-30.795	0.035992
27258	LSM3	-30.813	0.035856
79611	ACSS3	-30.835	0.035651
11215	AKAP11	-30.847	0.035555
9841	ZBTB24	-30.858	0.035468
23141	ANKLE2	-30.864	0.035451
286148	DPY19L4	-30.871	0.0354
7471	WNT1	-30.876	0.035392
3006	HIST1H1C	-30.876	0.035392
5621	PRNP	-30.901	0.035165
4139	MARK1	-30.909	0.035116
5165	PDK3	-30.912	0.035099
6760	SS18	-30.915	0.035099
112869	CCDC101	-30.915	0.035099
51335	NGRN	-30.917	0.035099
10114	HIPK3	-30.933	0.034995
79038	ZFYVE21	-30.947	0.034851
55827	DCAF6	-30.957	0.034789
1802	DPH2	-30.962	0.034774
10771	ZMYND11	-30.964	0.034774
23378	RRP8	-30.97	0.034744
10325	RRAGB	-30.97	0.034744
1674	DES	-30.971	0.034744
80028	FBXL18	-30.975	0.034744
5889	RAD51C	-30.98	0.034726
9639	ARHGEF10	-30.992	0.034648
5747	PTK2	-31.017	0.034436
23066	CAND2	-31.037	0.034276
57001	ACN9	-31.054	0.034126
1340	COX6B1	-31.065	0.03402
7029	TFDP2	-31.068	0.03402
55312	RFK	-31.082	0.033925
23430	TPSD1	-31.109	0.03376
79054	TRPM8	-31.117	0.03369
5634	PRPS2	-31.122	0.033664
10158	PDZK1IP1	-31.139	0.033591
10861	SLC26A1	-31.149	0.033528
744	MPPED2	-31.164	0.03338
26189	OR1A2	-31.169	0.03335
50862	RNF141	-31.17	0.03335
7541	ZFP161	-31.182	0.033264
7337	UBE3A	-31.235	0.032773
6416	MAP2K4	-31.236	0.032773
7263	TST	-31.244	0.032714
699	BUB1	-31.25	0.032663
3212	HOXB2	-31.262	0.032592
55466	DNAJA4	-31.264	0.032592
5334	PLCL1	-31.269	0.032592
51065	RPS27L	-31.275	0.032566
6233	RPS27A	-31.279	0.032539
939	CD27	-31.291	0.032451
11041	B3GNT1	-31.301	0.032379
9895	TECPR2	-31.303	0.032374
10654	PMVK	-31.331	0.032135
23252	OTUD3	-31.335	0.032116
57209	ZNF248	-31.339	0.032104
4331	MNAT1	-31.346	0.03205
55813	UTP6	-31.35	0.032034
8564	KMO	-31.359	0.03195
79745	CLIP4	-31.362	0.031946
7414	VCL	-31.381	0.031816
9892	SNAP91	-31.389	0.031753
8997	KALRN	-31.404	0.03163
5684	PSMA3	-31.411	0.031596
60312	AFAP1	-31.417	0.031551
5092	PCBD1	-31.428	0.031472
10129	FRY	-31.461	0.031228
25996	REXO2	-31.478	0.031092
23648	SSBP3	-31.484	0.03108
56255	TMX4	-31.486	0.03108
157869	C8orf84	-31.486	0.03108
55086	CXorf57	-31.494	0.03105
9575	CLOCK	-31.499	0.031019
57180	ACTR3B	-31.541	0.03069
5480	PPIC	-31.572	0.030453
10668	CGRRF1	-31.59	0.030307
10456	HAX1	-31.595	0.030293
1896	EDA	-31.597	0.030287
5867	RAB4A	-31.629	0.030056
10905	MAN1A2	-31.645	0.02992
57194	ATP10A	-31.665	0.029793
6237	RRAS	-31.669	0.029773
54801	HAUS6	-31.669	0.029773
3633	INPP5B	-31.689	0.029643
259266	ASPM	-31.69	0.029643
10614	HEXIM1	-31.708	0.029513
580	BARD1	-31.718	0.029453
5290	PIK3CA	-31.727	0.029382
23132	RAD54L2	-31.736	0.029312
26263	FBXO22	-31.741	0.029288
25827	FBXL2	-31.751	0.029203
1717	DHCR7	-31.775	0.029028
11154	AP4S1	-31.805	0.028832
439921	MXRA7	-31.813	0.028775
54539	NDUFB11	-31.818	0.028758
3012	HIST1H2AE	-31.849	0.02853
79946	C10orf95	-31.853	0.028512
6905	TBCE	-31.866	0.028427
8890	EIF2B4	-31.868	0.028427
51673	TPPP3	-31.869	0.028427
51474	LIMA1	-31.881	0.028367
4948	OCA2	-31.891	0.02829
11339	OIP5	-31.909	0.028146
51651	PTRH2	-31.917	0.028109
84747	UNC119B	-31.92	0.028109
29882	ANAPC2	-31.92	0.028109
2041	EPHA1	-31.922	0.028109
23024	PDZRN3	-31.928	0.028105
1363	CPE	-31.928	0.028105
5099	PCDH7	-31.945	0.028039
5411	PNN	-31.951	0.028022
9125	RQCD1	-31.957	0.028001
51184	GPN3	-31.962	0.027983
27065	D4S234E	-31.985	0.027814
5274	SERPINI1	-31.985	0.027814
3336	HSPE1	-31.988	0.027814
55071	C9orf40	-31.989	0.027814
51700	CYB5R2	-31.995	0.02779
84934	C12orf52	-32.001	0.027749
7095	SEC62	-32.007	0.027712
10576	CCT2	-32.015	0.027662
3717	JAK2	-32.026	0.027605
3043	HBB	-32.028	0.027605
7353	UFD1L	-32.031	0.027605
55775	TDP1	-32.043	0.027517
51053	GMNN	-32.046	0.027508
79744	ZNF419	-32.055	0.027457
83481	EPPK1	-32.073	0.027336
11258	DCTN3	-32.081	0.027276
55954	ZMAT5	-32.085	0.027261
55311	ZNF444	-32.1	0.027159
9263	STK17A	-32.107	0.02711
55014	STX17	-32.107	0.02711
9641	IKBKE	-32.112	0.027102
5734	PTGER4	-32.126	0.027004
4507	MTAP	-32.131	0.026995
81617	CAB39L	-32.139	0.026947
81493	SYNC	-32.139	0.026947
3899	AFF3	-32.145	0.026947
1716	DGUOK	-32.147	0.026947
29081	METTL5	-32.154	0.026905
9047	SH2D2A	-32.159	0.026885
373	TRIM23	-32.162	0.026869
56478	EIF4ENIF1	-32.175	0.026772
63943	FKBPL	-32.186	0.026708
5500	PPP1CB	-32.188	0.026708
54148	MRPL39	-32.19	0.026708
11083	DIDO1	-32.201	0.026645
54865	GPATCH4	-32.216	0.026531
1233	CCR4	-32.219	0.026531
8187	ZNF239	-32.219	0.026531
6877	TAF5	-32.222	0.026531
7100	TLR5	-32.232	0.026493
5264	PHYH	-32.242	0.02646
8321	FZD1	-32.257	0.026368
55957	LIN37	-32.263	0.026344
29995	LMCD1	-32.264	0.026344
79033	ERI3	-32.264	0.026344
10897	YIF1A	-32.269	0.026344
23708	GSPT2	-32.282	0.026276
23338	PHF15	-32.297	0.026184
388	RHOB	-32.299	0.026184
256051	ZNF549	-32.318	0.026054
10943	MSL3	-32.321	0.026054
10885	WDR3	-32.321	0.026054
2079	ERH	-32.338	0.025945
86	ACTL6A	-32.345	0.025905
8425	LTBP4	-32.347	0.025905
23095	KIF1B	-32.358	0.025825
6741	SSB	-32.364	0.025793
9662	CEP135	-32.366	0.02579
56941	C3orf37	-32.373	0.025748
51400	PPME1	-32.379	0.025715
9669	EIF5B	-32.387	0.025672
6885	MAP3K7	-32.389	0.025671
23318	ZCCHC11	-32.395	0.025636
3028	HSD17B10	-32.402	0.025594
11334	TUSC2	-32.416	0.025538
291	SLC25A4	-32.432	0.025428
2794	GNL1	-32.439	0.025398
29088	MRPL15	-32.453	0.025331
394	ARHGAP5	-32.468	0.025258
65055	REEP1	-32.468	0.025258
4494	MT1F	-32.47	0.025258
54532	USP53	-32.471	0.025258
79188	TMEM43	-32.476	0.025258
8345	HIST1H2BH	-32.487	0.025223
59353	TMEM35	-32.504	0.0251
29951	PDZRN4	-32.506	0.0251
22929	SEPHS1	-32.512	0.025083
9238	TBRG4	-32.515	0.025067
6881	TAF10	-32.521	0.025039
23336	SYNM	-32.527	0.025018
55157	DARS2	-32.551	0.024918
51205	ACP6	-32.557	0.024915
23219	FBXO28	-32.566	0.024879
7728	ZNF175	-32.582	0.024806
3652	IPP	-32.588	0.024775
8045	RASSF7	-32.592	0.02476
79075	DSCC1	-32.597	0.024736
56253	CRTAM	-32.615	0.024603
9797	TATDN2	-32.619	0.024585
64210	MMS19	-32.639	0.024487
58155	PTBP2	-32.665	0.024342
80775	TMEM177	-32.665	0.024342
5074	PAWR	-32.671	0.024323
1203	CLN5	-32.681	0.024276
51069	MRPL2	-32.688	0.024236
51019	CCDC53	-32.694	0.024213
9684	LRRC14	-32.711	0.024096
753	C18orf1	-32.719	0.02405
6584	SLC22A5	-32.727	0.02405
84298	LLPH	-32.728	0.02405
64895	PAPOLG	-32.732	0.024046
7770	ZNF227	-32.759	0.023957
7978	MTERF	-32.783	0.023799
9100	USP10	-32.787	0.023779
3419	IDH3A	-32.815	0.023627
9946	CRYZL1	-32.825	0.02356
79814	AGMAT	-32.828	0.023551
7290	HIRA	-32.83	0.023551
1329	COX5B	-32.846	0.023444
26271	FBXO5	-32.859	0.02339
7561	ZNF14	-32.87	0.02337
28978	TMEM14A	-32.874	0.02337
5515	PPP2CA	-32.88	0.023339
23169	SLC35D1	-32.883	0.023333
1524	CX3CR1	-32.902	0.023217
7405	UVRAG	-32.908	0.023187
5805	PTS	-32.921	0.023118
6919	TCEA2	-32.926	0.023094
1741	DLG3	-32.937	0.023023
63826	SRR	-32.937	0.023023
55190	NUDT11	-32.959	0.022904
3155	HMGCL	-32.964	0.022885
8846	ALKBH1	-32.978	0.022804
4698	NDUFA5	-32.981	0.022804
3945	LDHB	-32.984	0.022804
55151	TMEM38B	-33.016	0.022645
4706	NDUFAB1	-33.035	0.022525
23261	CAMTA1	-33.036	0.022525
55255	WDR41	-33.04	0.022525
10040	TOM1L1	-33.043	0.022515
9724	UTP14C	-33.09	0.022257
51389	RWDD1	-33.099	0.022226
5502	PPP1R1A	-33.137	0.021989
54482	CCDC76	-33.142	0.02197
7775	ZNF232	-33.146	0.021951
18	ABAT	-33.148	0.021951
9867	PJA2	-33.15	0.021951
3688	ITGB1	-33.152	0.021951
8568	RRP1	-33.155	0.02195
23586	DDX58	-33.156	0.02195
9778	KIAA0232	-33.169	0.021878
79088	ZNF426	-33.188	0.021773
7905	REEP5	-33.222	0.021633
7347	UCHL3	-33.222	0.021633
64400	AKTIP	-33.246	0.021519
79095	C9orf16	-33.274	0.021362
81698	C15orf5	-33.344	0.020972
5898	RALA	-33.345	0.020972
4190	MDH1	-33.351	0.020967
10666	CD226	-33.355	0.020962
1154	CISH	-33.356	0.020962
22832	KIAA1009	-33.359	0.020962
3423	IDS	-33.36	0.020962
83743	GRWD1	-33.364	0.020962
79177	ZNF576	-33.375	0.020948
55847	CISD1	-33.394	0.020857
1345	COX6C	-33.402	0.020818
10742	RAI2	-33.418	0.020724
8702	B4GALT4	-33.421	0.020724
4065	LY75	-33.432	0.020687
54596	L1TD1	-33.435	0.020687
51109	RDH11	-33.445	0.020671
23014	FBXO21	-33.449	0.020654
1024	CDK8	-33.45	0.020654
1163	CKS1B	-33.477	0.02051
10197	PSME3	-33.482	0.020489
22919	MAPRE1	-33.494	0.020427
26119	LDLRAP1	-33.506	0.020371
23167	EFR3A	-33.511	0.020351
4152	MBD1	-33.517	0.020327
79176	FBXL15	-33.537	0.02021
79886	C9orf82	-33.561	0.0201
26960	NBEA	-33.566	0.020095
51439	FAM8A1	-33.567	0.020095
83759	RBM4B	-33.569	0.020095
54958	TMEM160	-33.587	0.02001
10940	POP1	-33.588	0.02001
10762	NUP50	-33.589	0.02001
8727	CTNNAL1	-33.598	0.02001
8886	DDX18	-33.599	0.02001
9054	NFS1	-33.61	0.019968
3131	HLF	-33.622	0.019927
8772	FADD	-33.626	0.019915
27330	RPS6KA6	-33.633	0.019896
4211	MEIS1	-33.638	0.01989
25822	DNAJB5	-33.645	0.019887
1471	CST3	-33.657	0.019838
10544	PROCR	-33.665	0.019813
8655	DYNLL1	-33.669	0.019812
2053	EPHX2	-33.684	0.01976
2098	ESD	-33.691	0.019745
4068	SH2D1A	-33.692	0.019745
22908	SACM1L	-33.693	0.019745
2323	FLT3LG	-33.702	0.019715
64776	C11orf1	-33.709	0.019683
84549	MAK16	-33.752	0.019443
5931	RBBP7	-33.754	0.019443
3708	ITPR1	-33.755	0.019443
29965	C16orf5	-33.757	0.019443
10282	BET1	-33.766	0.01943
10758	TRAF3IP2	-33.772	0.019428
5471	PPAT	-33.799	0.019327
2258	FGF13	-33.802	0.019323
63875	MRPL17	-33.807	0.019309
58487	CREBZF	-33.808	0.019309
25873	RPL36	-33.83	0.019213
57658	CALCOCO1	-33.837	0.019199
7957	EPM2A	-33.844	0.019187
79884	MAP9	-33.848	0.019174
80777	CYB5B	-33.882	0.018991
55333	SYNJ2BP	-33.884	0.018991
54386	TERF2IP	-33.887	0.018991
10787	NCKAP1	-33.898	0.018955
23609	MKRN2	-33.903	0.018935
79652	TMEM204	-33.912	0.01891
6164	RPL34	-33.912	0.01891
57150	C6orf162	-33.921	0.01888
23660	ZKSCAN5	-33.925	0.018869
4659	PPP1R12A	-33.932	0.018865
23283	CSTF2T	-33.94	0.018847
10946	SF3A3	-33.964	0.018738
3672	ITGA1	-33.997	0.018651
54463	FAM134B	-34.012	0.018612
51016	FAM158A	-34.031	0.018524
79022	TMEM106C	-34.035	0.018524
51809	GALNT7	-34.054	0.018468
55274	PHF10	-34.077	0.018338
5824	PEX19	-34.08	0.018336
10413	YAP1	-34.086	0.018329
10479	SLC9A6	-34.096	0.018277
23012	STK38L	-34.098	0.018277
4756	NEO1	-34.1	0.018277
56475	RPRM	-34.114	0.018255
56949	XAB2	-34.128	0.018198
6415	SEPW1	-34.141	0.018164
33	ACADL	-34.143	0.018161
120	ADD3	-34.167	0.018028
1398	CRK	-34.168	0.018028
7138	TNNT1	-34.173	0.018022
10810	WASF3	-34.207	0.01789
961	CD47	-34.21	0.017887
6305	SBF1	-34.247	0.017692
4711	NDUFB5	-34.256	0.017665
6120	RPE	-34.26	0.017659
5281	PIGF	-34.263	0.017654
9787	DLGAP5	-34.282	0.017557
55604	LRRC16A	-34.286	0.017544
55664	CDC37L1	-34.297	0.017513
9493	KIF23	-34.312	0.017446
38	ACAT1	-34.314	0.017446
10920	COPS8	-34.314	0.017446
57669	EPB41L5	-34.327	0.017415
5066	PAM	-34.342	0.017345
26009	ZZZ3	-34.345	0.017338
4942	OAT	-34.354	0.017303
1473	CST5	-34.378	0.017217
2273	FHL1	-34.382	0.017209
10556	RPP30	-34.41	0.017099
7475	WNT6	-34.411	0.017099
429	ASCL1	-34.413	0.017099
3399	ID3	-34.414	0.017099
51318	MRPL35	-34.436	0.017035
2744	GLS	-34.471	0.016892
1122	CHML	-34.472	0.016892
25864	ABHD14A	-34.482	0.016854
8776	MTMR1	-34.484	0.016854
51440	HPCAL4	-34.487	0.016854
56172	ANKH	-34.495	0.016835
4118	MAL	-34.522	0.016696
8518	IKBKAP	-34.534	0.016671
55506	H2AFY2	-34.538	0.016665
6525	SMTN	-34.542	0.016654
10231	RCAN2	-34.574	0.016526
10247	HRSP12	-34.6	0.016426
10484	SEC23A	-34.601	0.016426
10600	USP16	-34.605	0.016426
8654	PDE5A	-34.653	0.016243
283212	KLHL35	-34.66	0.01622
4694	NDUFA1	-34.686	0.016128
7157	TP53	-34.699	0.016071
84272	YIPF4	-34.711	0.016046
10125	RASGRP1	-34.718	0.01604
23269	MGA	-34.721	0.016032
1653	DDX1	-34.726	0.016023
6935	ZEB1	-34.728	0.016023
10741	RBBP9	-34.747	0.015963
1479	CSTF3	-34.748	0.015963
1054	CEBPG	-34.753	0.015957
7633	ZNF79	-34.755	0.015957
10681	GNB5	-34.77	0.015905
4133	MAP2	-34.771	0.015905
11163	NUDT4	-34.786	0.015846
7637	ZNF84	-34.792	0.015827
10527	IPO7	-34.803	0.015785
1911	PHC1	-34.803	0.015785
54462	FAM190B	-34.807	0.015785
64858	DCLRE1B	-34.828	0.015702
64131	XYLT1	-34.858	0.015573
3778	KCNMA1	-34.907	0.015356
39	ACAT2	-34.909	0.015355
25932	CLIC4	-34.91	0.015355
8803	SUCLA2	-34.912	0.015355
225	ABCD2	-34.923	0.015326
7291	TWIST1	-34.931	0.015312
56890	MDM1	-34.953	0.01525
11201	POLI	-34.974	0.015191
81556	C15orf44	-34.978	0.015186
23409	SIRT4	-34.992	0.015128
90480	GADD45GIP1	-35.016	0.015058
51422	PRKAG2	-35.02	0.015055
10111	RAD50	-35.024	0.015055
51575	ESF1	-35.039	0.014992
51491	NOP16	-35.05	0.014952
6480	ST6GAL1	-35.095	0.014764
1130	LYST	-35.111	0.014696
9443	MED7	-35.113	0.014696
55844	PPP2R2D	-35.136	0.014597
80008	TMEM156	-35.154	0.014521
10627	MYL12A	-35.156	0.014521
2170	FABP3	-35.166	0.014486
51805	COQ3	-35.169	0.014486
64110	MAGEF1	-35.178	0.014466
9275	BCL7B	-35.18	0.014466
51313	FAM198B	-35.181	0.014466
10061	ABCF2	-35.184	0.014466
55127	HEATR1	-35.184	0.014466
147657	ZNF480	-35.213	0.014382
22882	ZHX2	-35.254	0.014234
515	ATP5F1	-35.274	0.014164
9674	KIAA0040	-35.289	0.014119
1478	CSTF2	-35.296	0.014109
51776	ZAK	-35.31	0.014057
23473	CAPN7	-35.332	0.013965
9363	RAB33A	-35.367	0.013823
1946	EFNA5	-35.41	0.013669
5139	PDE3A	-35.417	0.013651
10550	ARL6IP5	-35.429	0.013608
79922	MRM1	-35.453	0.013548
8467	SMARCA5	-35.456	0.013548
1152	CKB	-35.462	0.013544
28955	DEXI	-35.469	0.013523
23417	MLYCD	-35.508	0.013391
5058	PAK1	-35.51	0.013391
6581	SLC22A3	-35.522	0.013353
55520	ELAC1	-35.527	0.013342
54819	ZCCHC10	-35.546	0.013283
2619	GAS1	-35.598	0.013117
9422	ZNF264	-35.61	0.013077
5481	PPID	-35.642	0.012971
90861	HN1L	-35.69	0.012847
56948	SDR39U1	-35.691	0.012847
285282	RABL3	-35.698	0.012833
9552	SPAG7	-35.712	0.012791
25805	BAMBI	-35.731	0.012741
79739	TTLL7	-35.745	0.0127
51619	UBE2D4	-35.765	0.012651
26065	LSM14A	-35.827	0.012433
23517	SKIV2L2	-35.841	0.012397
6709	SPTAN1	-35.843	0.012397
200316	APOBEC3F	-35.87	0.012326
4919	ROR1	-35.903	0.012222
8490	RGS5	-35.955	0.012073
23155	CLCC1	-35.963	0.012051
135138	PACRG	-35.978	0.011999
51646	YPEL5	-36.016	0.011868
10168	ZNF197	-36.017	0.011868
55973	BCAP29	-36.089	0.011654
57820	CCNB1IP1	-36.095	0.01165
1019	CDK4	-36.105	0.011634
54900	LAX1	-36.126	0.011563
51138	COPS4	-36.129	0.011561
477	ATP1A2	-36.135	0.011561
9631	NUP155	-36.143	0.011553
5917	RARS	-36.145	0.011553
8395	PIP5K1B	-36.148	0.011553
10263	CDK2AP2	-36.162	0.011511
11212	PROSC	-36.172	0.011495
2188	FANCF	-36.184	0.011481
6156	RPL30	-36.185	0.011481
51015	ISOC1	-36.194	0.011466
22927	HABP4	-36.196	0.011466
2958	GTF2A2	-36.217	0.011398
1353	COX11	-36.241	0.011337
5827	PXMP2	-36.242	0.011337
56242	ZNF253	-36.261	0.011337
23548	TTC33	-36.261	0.011337
60561	RINT1	-36.293	0.01124
5217	PFN2	-36.298	0.01124
4676	NAP1L4	-36.313	0.01122
8111	GPR68	-36.397	0.010943
79899	PRR5L	-36.45	0.01082
51603	METTL13	-36.456	0.01082
80110	ZNF614	-36.459	0.01082
6157	RPL27A	-36.494	0.010736
23743	BHMT2	-36.553	0.010602
22875	ENPP4	-36.566	0.010573
5276	SERPINI2	-36.581	0.010529
5213	PFKM	-36.6	0.010479
63931	MRPS14	-36.607	0.010469
9950	GOLGA5	-36.61	0.010469
94239	H2AFV	-36.62	0.010452
79891	ZNF671	-36.641	0.010389
27005	USP21	-36.641	0.010389
55676	SLC30A6	-36.643	0.010389
51023	MRPS18C	-36.673	0.01034
2822	GPLD1	-36.695	0.010276
64418	TMEM168	-36.708	0.010247
130916	MTERFD2	-36.726	0.010228
79003	MIS12	-36.726	0.010228
6691	SPINK2	-36.732	0.010228
55324	ABCF3	-36.742	0.010203
286451	YIPF6	-36.743	0.010203
25776	CBY1	-36.783	0.010122
[truncated: 333 more rows]
