# Supplementary material for: A systems approach to target discovery identifies the role of lncRNA-SPANXA2-OT1 in macrophage chemotaxis
Source: JCI Insight. 2025 Oct 9;10(21):e191274. doi: 10.1172/jci.insight.191274 (PMC12643516; doi:10.1172/jci.insight.191274)
Supplement: Supplemental data set 2 [file jciinsight-10-191274-s233.xlsx]

## Sheet: Sheet1
ID	GSE105449	GSE59421	CombinedTstat	CombinedPval
hsa-miR-1	-0.1954	-0.28134	-15.749	0.013413
hsa-miR-495	-0.14219	-0.16698	-13.3	0.017183
hsa-miR-337-5p	-0.034278	-0.19495	-12.262	0.017183
hsa-miR-654-3p	-0.16898	-0.25956	-12.134	0.017183
hsa-miR-1234	-0.064874	-0.2679	-12.073	0.017183
hsa-miR-1180	0.044608	-0.17974	-12.008	0.017183
hsa-miR-1290	-0.0096654	0.091572	12.134	0.017183
hsa-miR-210	0.059158	0.21013	12.164	0.017183
hsa-miR-1308	0.026287	0.20955	12.59	0.017183
hsa-let-7c	0.030737	0.11991	12.677	0.017183
hsa-miR-1207-5p	0.045664	0.22446	12.793	0.017183
hsa-miR-199a-5p	0.013767	0.29428	12.89	0.017183
hsa-miR-598	-0.038391	0.21536	14.509	0.017183
hsa-miR-376b	-0.096494	-0.13146	-11.794	0.017725
hsa-miR-338-3p	-0.13715	-0.055041	-11.516	0.017736
hsa-miR-542-5p	0.11531	0.24229	11.411	0.017736
ebv-miR-BART13	-0.002115	0.11665	11.654	0.017736
hsa-miR-542-3p	0.18116	0.16346	11.281	0.017855
hsa-miR-1249	0.0046549	-0.11365	-10.933	0.018338
hsa-miR-342-5p	-0.032812	-0.14898	-10.539	0.018338
hsa-miR-758	-0.10671	-0.22147	-10.465	0.018338
hsa-miR-299-5p	-0.073515	-0.16779	-10.432	0.018338
hsa-miR-128	0.0026202	0.11746	10.222	0.018338
hsa-miR-1202	0.20387	0.16951	10.862	0.018338
hsa-miR-486-3p	-0.062533	0.13713	9.8353	0.019122
hsa-miR-326	-0.12836	0.073136	-9.3818	0.020889
hsa-miR-215	0.017424	0.13963	9.367	0.020889
hsa-miR-720	0.067051	0.15817	8.9294	0.023807
hsa-miR-361-5p	0.10519	0.098495	8.7812	0.024703
hsa-miR-429	-0.051501	-0.028155	-7.9151	0.030127
hsa-miR-1246	0.13302	0.61803	21.269	0.044534
hsa-miR-376c	-0.29712	-0.35747	-18.435	0.07333
hsa-miR-543	-0.17642	-0.022534	-17.746	0.07333
hsa-miR-770-5p	0.025214	-0.093456	-10.429	0.18338
hsa-miR-410	-0.068237	-0.1711	-10.242	0.18338
hsa-miR-1281	-0.036916	-0.34913	-10.076	0.18338
hsa-miR-501-3p	-0.039664	0.095258	10.004	0.18338
hsa-miR-142-3p	-0.048517	0.18049	10.005	0.18338
hsa-miR-152	-0.0397	0.11972	10.016	0.18338
hsa-miR-1225-5p	0.098175	0.19809	10.43	0.18338
hsa-miR-484	-0.11769	0.1853	10.728	0.18338
hsa-miR-628-5p	0.012925	0.19687	9.7355	0.19392
hsa-miR-1229	-0.078017	-0.082769	-9.435	0.20889
hsa-miR-487b	-0.065847	-0.15143	-8.9716	0.23807
hsa-miR-575	0.16371	0.13496	8.5223	0.26818
hsa-miR-28-5p	0.0073581	-0.12766	-8.3245	0.26964
hsa-miR-139-3p	0.13755	0.036577	8.2935	0.26964
hsa-miR-939	0.12548	0.083485	8.3605	0.26964
hsa-miR-502-3p	-0.0023465	0.1095	8.3628	0.26964
hsa-miR-765	-0.037397	-0.044635	-8.182	0.27626
hsa-miR-28-3p	-0.02971	0.0090237	-7.8367	0.30196
ebv-miR-BART16	0.045729	-0.18721	-7.811	0.30196
hsa-miR-483-5p	-0.074587	-0.0022901	-7.7364	0.30518
hsa-miR-1224-5p	-0.037063	-0.015413	-7.5831	0.3183
hsa-miR-532-5p	0.021871	0.086592	7.4649	0.32745
hsa-miR-381	0.014779	-0.17641	-7.329	0.32979
hsa-miR-885-5p	-0.0015416	-0.20101	-7.2255	0.32979
ebv-miR-BART12	0.14952	-0.21786	-7.1957	0.32979
hsa-miR-98	0.033691	0.087685	7.1831	0.32979
hsa-miR-486-5p	-0.011342	0.13698	7.2742	0.32979
hsa-miR-548a-5p	-0.04631	0.099814	7.3435	0.32979
hsa-miR-574-3p	-0.051547	-0.10175	-7.1056	0.33444
hsa-miR-423-5p	-0.020173	0.12525	6.9409	0.34544
hsa-miR-140-3p	0.029034	0.065939	6.97	0.34544
hsa-miR-638	0.10226	0.10502	6.8688	0.34976
ebv-miR-BART3*	0.0079728	-0.067337	-6.6899	0.36866
hsa-miR-188-5p	-0.01065	0.11276	6.5398	0.36866
hsa-miR-886-3p_v15.0	0.11962	-0.034614	6.5462	0.36866
hsa-miR-532-3p	-0.029759	0.11488	6.6002	0.36866
hsa-miR-1305	0.17369	-0.084626	6.627	0.36866
hsa-miR-1825	-0.04436	-0.15434	-6.4745	0.37265
hsa-miR-125a-5p	-0.068381	-0.11514	-6.3309	0.38814
hsa-miR-320a	0.063198	0.069494	6.294	0.38823
hsa-miR-574-5p	0.036477	-0.15985	-6.2147	0.39036
hsa-miR-181d	0.094331	-0.1635	-6.2082	0.39036
hsa-miR-501-5p	-0.023271	-0.057204	-6.1284	0.397
hsa-miR-1301	-0.041239	0.03211	-6.0066	0.4001
hsa-miR-548b-5p	-0.028021	0.0098354	-5.8682	0.4001
hsa-miR-409-3p	-0.063201	-0.034207	-5.8406	0.4001
hsa-miR-320c	-0.0082992	0.065107	5.8708	0.4001
hsa-miR-924	0.015713	0.013678	5.9212	0.4001
hsa-miR-362-3p	0.038035	0.089137	5.9538	0.4001
hsa-miR-296-5p	0.039281	0.011077	5.9889	0.4001
hsa-miR-337-3p	0.094014	-0.11049	6.0687	0.4001
hsa-miR-579	-0.032138	0.023307	-5.7622	0.40708
hsa-miR-188-3p	-0.024521	-0.0017685	-5.5858	0.42947
hsa-miR-491-5p	-0.0011241	-0.020881	-5.52	0.42998
hsa-miR-548d-5p	-0.043599	0.075919	5.5411	0.42998
hsa-miR-127-3p	-0.030804	-0.08021	-5.4538	0.4308
hsa-miR-513a-5p	-0.089585	0.052471	-5.4341	0.4308
hsa-miR-361-3p	-0.021707	0.075698	5.4233	0.4308
hsa-miR-923_v12.0	0.13209	0.21224	5.3827	0.43247
hsa-miR-140-5p	-0.035054	-0.039797	-5.3091	0.4337
hsa-miR-876-5p	-0.047357	0.0067367	-5.3013	0.4337
hsa-miR-1826_v15.0	0.050989	0.076612	5.2866	0.4337
hsa-miR-342-3p	0.07865	-0.14273	-5.2419	0.4362
hsa-miR-324-3p	0.015014	0.036569	5.1696	0.43861
hsa-miR-1275	-0.021691	0.066139	5.1941	0.43861
hsa-miR-107	0.0069388	0.043195	5.1387	0.43904
hsa-miR-595	0.046983	-0.10066	-5.0317	0.4428
hsa-miR-1294	0.022416	-0.018106	5.0429	0.4428
hsa-miR-142-5p	-0.036035	0.065046	5.0447	0.4428
hsa-miR-1238	0.020599	0.031641	4.9486	0.45171
hsa-miR-1280	0.048461	0.040111	4.9209	0.45179
hsa-miR-301b	-0.014957	0.053307	4.7504	0.46642
hsa-miR-502-5p	0.001747	0.053197	4.7605	0.46642
hsa-miR-636	-0.0016351	0.030882	4.7927	0.46642
hsa-miR-146b-5p	-0.10412	0.087296	-4.7105	0.46822
hsa-miR-193a-5p	0.010932	-0.043459	-4.6398	0.46822
ebv-miR-BART20-5p	-0.016989	-0.013113	-4.5829	0.46822
hsa-miR-942	-0.01723	0.015111	-4.577	0.46822
hsa-miR-199b-5p	-0.046795	0.022259	-4.5121	0.46822
hsa-miR-330-3p	-0.031892	-0.025258	-4.482	0.46822
hsa-miR-628-3p	-0.0078859	-0.017126	-4.42	0.46822
hsa-miR-557	0.0089302	-0.027999	-4.4098	0.46822
hsa-miR-1537	-0.019333	0.050058	4.4496	0.46822
hsa-miR-324-5p	-0.0033599	0.029469	4.4597	0.46822
hsa-miR-1255a	-0.044605	0.053973	4.4909	0.46822
hsa-miR-623	0.059967	-0.047471	4.5949	0.46822
hsa-miR-520d-3p	0.029667	-0.020239	4.6035	0.46822
hsa-miR-582-5p	-0.066429	0.0060401	-4.3729	0.47027
hsa-miR-139-5p	-0.021633	0.072982	4.3101	0.47656
hsa-miR-134	-0.050226	0.00075161	-4.2426	0.48368
hsa-miR-362-5p	0.00021263	0.040574	4.2083	0.48539
hsa-miR-641	-0.0052069	-0.01493	-4.1286	0.49073
hsa-miR-940	-0.0026453	0.046007	4.1466	0.49073
hsa-miR-494	0.28367	-0.22403	4.0994	0.49168
hsa-miR-320b	0.036393	-0.015811	3.9696	0.50947
hsa-miR-769-3p	0.0061932	-0.016936	-3.8881	0.51935
hsa-miR-491-3p	-0.056969	0.053249	3.7932	0.53168
hsa-miR-328	-0.02623	-0.049418	-3.7291	0.53879
hsa-miR-339-3p	-0.0070036	-0.0042623	-3.6572	0.54502
hsa-miR-769-5p	-0.042024	0.030213	-3.6469	0.54502
hsa-miR-576-3p	-0.018518	0.0049904	-3.5294	0.55126
hsa-miR-513b	-0.012995	0.0065577	-3.4251	0.55126
hsa-miR-421	0.027286	-0.037655	-3.4114	0.55126
hsa-miR-874	-0.0079819	-0.0048503	-3.3698	0.55126
hsa-miR-1227	-0.02168	0.0074759	-3.3637	0.55126
hsa-miR-590-5p	-0.014756	-0.00059074	-3.345	0.55126
hsa-miR-423-3p	-0.012044	0.0016282	-3.3174	0.55126
hsa-miR-483-3p	-0.001615	-0.026894	-3.3038	0.55126
hsa-miR-671-5p	-0.03455	0.046035	3.2955	0.55126
hsa-miR-485-3p	0.011085	0.037934	3.3082	0.55126
ebv-miR-BART19-3p	0.011754	6.0578e-05	3.3507	0.55126
hsa-miR-548e	-0.0015971	0.013601	3.3805	0.55126
hsa-miR-214	-0.030294	0.014291	3.3873	0.55126
hsa-miR-647	-0.030903	0.032677	3.5417	0.55126
hsa-miR-627	-0.0042952	0.025193	3.2655	0.55265
hsa-miR-193a-3p	0.02392	-0.033046	-3.1755	0.5644
hsa-miR-199a-3p	-0.013093	-0.0031599	-3.1218	0.56768
hsa-miR-1225-3p	-0.017513	0.024244	3.1129	0.56768
kshv-miR-K12-3	-0.021889	0.027962	2.9728	0.58829
hsa-miR-320d	0.0093703	-0.012496	-2.9124	0.59035
hsa-miR-572	0.0032388	-0.0065573	-2.858	0.59035
hsa-miR-1299	-0.0057217	0.0043394	-2.8274	0.59035
hsa-miR-331-3p	-0.0033045	0.0022963	-2.8086	0.59035
hsa-miR-548c-3p	0.0028511	-0.0027584	2.8509	0.59035
hsa-miR-503	-0.0010935	0.010592	2.8921	0.59035
hsa-miR-1296	-0.027563	0.018542	2.9306	0.59035
