# Supplementary material for: A systems approach to target discovery identifies the role of lncRNA-SPANXA2-OT1 in macrophage chemotaxis
Source: JCI Insight. 2025 Oct 9;10(21):e191274. doi: 10.1172/jci.insight.191274 (PMC12643516; doi:10.1172/jci.insight.191274)
Supplement: Supplemental data set 3 [file jciinsight-10-191274-s234.xlsx]

## Sheet: Sheet1
lncRNA ID	logFC	AveExpr	t	P.Value	adj.P.Val	B
CDC42-IT1	-1.1347	-1.1568	-16.987	1.8257e-36	3.7536e-33	72.378
E2F3-IT1	-1.3194	-1.5497	-16.662	1.1916e-35	1.0766e-32	70.519
CTB-50L17.7	-1.3793	0.045846	-16.614	1.5709e-35	1.0766e-32	70.245
SMIM12-AS1	-1.0192	2.7056	-16.228	1.4729e-34	7.5705e-32	68.025
XXbac-BCX196D17.5	-1.1323	-1.3979	-16.134	2.5522e-34	1.0495e-31	67.48
ZNF32-AS2	-1.37	-1.7455	-16.022	4.9119e-34	1.6716e-31	66.831
CTA-212D2.2	-0.97051	-0.35602	-15.997	5.6914e-34	1.6716e-31	66.685
CTD-2507G9.1	-1.6298	-2.863	-15.927	8.5637e-34	2.2009e-31	66.28
U91324.1	-1.2045	-0.12804	-15.551	7.8007e-33	1.782e-30	64.088
CTC-429C10.2	-1.0219	0.29181	-15.433	1.5656e-32	3.0442e-30	63.397
GS1-124K5.11	-1.3207	-1.8016	-15.426	1.6287e-32	3.0442e-30	63.358
CTC-490E21.10	-0.66791	2.0158	-15.228	5.2593e-32	9.011e-30	62.195
CTB-147C22.9	-0.75346	0.13823	-15.093	1.1755e-31	1.8591e-29	61.398
LINC00471	-0.95934	2.7495	-14.76	8.5112e-31	1.2499e-28	59.434
CTC-444N24.11	-0.77705	2.8825	-14.649	1.6479e-30	2.2587e-28	58.778
CTD-3193O13.13	-1.1155	0.2804	-14.445	5.5895e-30	7.1825e-28	57.566
CTD-2530H12.4	-0.85745	-1.3263	-14.422	6.4275e-30	7.7735e-28	57.428
CTD-2659N19.2	0.82671	-0.61701	14.343	1.0351e-29	1.1823e-27	56.955
ARMC2-AS1	-1.4485	0.56756	-14.308	1.2719e-29	1.3763e-27	56.75
CTC-218B8.3	-0.85788	0.039013	-14.284	1.4748e-29	1.5161e-27	56.603
LINC00184	-1.4332	-1.104	-14.236	1.9599e-29	1.9188e-27	56.321
CTD-2587H19.3	-0.95598	2.4814	-14.211	2.2734e-29	2.1246e-27	56.174
AF131216.5	-1.1029	-2.0376	-14.149	3.308e-29	2.9571e-27	55.802
ASH1L-IT1	-0.97078	-1.0397	-13.952	1.0824e-28	9.273e-27	54.626
RBM26-AS1	-1.3715	-1.5641	-13.822	2.366e-28	1.9458e-26	53.85
LINC00560	-1.1029	-2.4027	-13.756	3.5417e-28	2.8007e-26	53.449
CTD-2532D12.4	-1.8462	-0.44468	-13.671	5.8927e-28	4.4872e-26	52.944
CTD-3222D19.11	-0.85979	1.4995	-13.596	9.3139e-28	6.8391e-26	52.49
KB-1410C5.3	-1.5717	-2.0932	-13.388	3.2645e-27	2.3144e-25	51.246
LINC00582	-0.96841	-0.23385	-13.304	5.4543e-27	3.738e-25	50.736
WDR11-AS1	-1.159	-1.8991	-13.18	1.1542e-26	7.655e-25	49.992
CTD-2619J13.9	-0.82723	-0.072594	-13.101	1.8661e-26	1.199e-24	49.516
AP005135.2	-1.2975	-2.1721	-13.013	3.1794e-26	1.9808e-24	48.987
AP002954.3	-0.95213	-0.58003	-12.949	4.6923e-26	2.8283e-24	48.601
CTD-2104P17.2	-1.3045	-2.2831	-12.941	4.9363e-26	2.8283e-24	48.551
TTTY5	-1.0473	-1.1706	-12.94	4.9523e-26	2.8283e-24	48.547
CTD-2050I18.1	-0.97458	-1.4282	-12.919	5.6341e-26	3.1308e-24	48.419
CTD-2267D19.6	-1.624	-2.4469	-12.838	9.2241e-26	4.9907e-24	47.93
AP003068.9	2.0909	-1.3455	12.785	1.2758e-25	6.7257e-24	47.608
GK-IT1	-2.007	-2.0854	-12.711	1.9936e-25	1.0247e-23	47.165
CTA-211A9.5	-1.4116	2.488	-12.689	2.2881e-25	1.1474e-23	47.029
WI2-2373I1.2	-0.69256	2.84	-12.635	3.1719e-25	1.5527e-23	46.705
SIGLECP3	-1.1047	-2.6107	-12.628	3.3017e-25	1.5787e-23	46.665
ADPGK-AS1	-1.2352	-2.5644	-12.617	3.54e-25	1.6542e-23	46.596
CTD-3138B18.6	-0.77332	1.6759	-12.564	4.8959e-25	2.2369e-23	46.274
WI2-80269A6.1	-1.1034	-0.607	-12.51	6.7785e-25	3.0297e-23	45.951
CTD-2090I13.1	-0.9246	-1.6426	-12.486	7.8707e-25	3.443e-23	45.803
CTC-338M12.4	-0.58216	0.52579	-12.457	9.3938e-25	4.0237e-23	45.628
XXbac-BPG308J9.3	-0.9467	1.4557	-12.449	9.8252e-25	4.1226e-23	45.583
LINC00469	-0.57188	-0.26181	-12.384	1.4647e-24	6.0229e-23	45.187
ZNF630-AS1	-0.78861	-0.51739	-12.291	2.5713e-24	1.0366e-22	44.629
LA16c-349E10.1	-0.63743	0.631	-12.22	3.9683e-24	1.569e-22	44.198
CTD-2532K18.2	-0.67093	0.14725	-12.143	6.3495e-24	2.4631e-22	43.732
CTB-33O18.3	-0.72493	-0.69997	-12.109	7.8261e-24	2.9797e-22	43.524
OSTM1-AS1	-1.049	-2.22	-12.004	1.4812e-23	5.5372e-22	42.892
CTB-131B5.4	-1.3529	-3.6019	-11.953	2.0184e-23	7.4103e-22	42.585
CTD-2528L19.6	-0.67911	3.2653	-11.95	2.064e-23	7.4451e-22	42.562
CTB-161K23.1	-0.86523	-1.4595	-11.944	2.134e-23	7.4899e-22	42.529
CTD-2562J17.9	-1.0264	-3.0223	-11.941	2.179e-23	7.4899e-22	42.509
CTB-51J22.1	-0.78807	1.8852	-11.938	2.2142e-23	7.4899e-22	42.493
CTD-2643K12.3	-0.94133	0.85893	-11.936	2.2439e-23	7.4899e-22	42.48
AL163953.2	-0.87478	-1.9687	-11.935	2.2586e-23	7.4899e-22	42.473
CTB-43E15.1	-0.77849	-1.4898	-11.897	2.8456e-23	9.2865e-22	42.244
AL132796.1	-0.9586	-1.385	-11.884	3.0854e-23	9.9117e-22	42.164
FAM41AY2	-0.76677	-0.14852	-11.761	6.523e-23	2.0633e-21	41.421
AP001271.5	-0.97426	-2.229	-11.754	6.7944e-23	2.1165e-21	41.381
CTD-2325P2.3	-0.82834	-2.4645	-11.679	1.0728e-22	3.2921e-21	40.928
CTD-2540B15.9	-1.1261	-2.0856	-11.662	1.1963e-22	3.6171e-21	40.82
CTB-58E17.2	-0.86055	-0.31235	-11.641	1.3575e-22	4.045e-21	40.694
OOEP-AS1	-0.76867	0.51515	-11.618	1.5632e-22	4.5914e-21	40.554
CTC-369A16.3	-0.813	-0.30224	-11.597	1.7688e-22	5.1219e-21	40.432
CTD-2636A23.2	-1.0613	-2.0367	-11.538	2.5433e-22	7.2626e-21	40.072
CTD-2329K10.1	-0.92644	-1.3109	-11.492	3.3527e-22	9.4428e-21	39.798
MAP3K14	-0.83386	-1.4716	-11.485	3.5002e-22	9.7249e-21	39.755
CTD-2531D15.4	-0.76918	-1.1029	-11.468	3.8818e-22	1.0641e-20	39.652
KB-1507C5.3	-0.81885	-1.4579	-11.438	4.6827e-22	1.2668e-20	39.466
FAM155A-IT1	1.5207	-3.1426	11.393	6.1381e-22	1.639e-20	39.198
hsa-mir-125a	-1.3402	-3.0071	-11.37	7.0783e-22	1.8658e-20	39.057
LINC00336	-0.66153	-1.2473	-11.274	1.2674e-21	3.2983e-20	38.479
LINC00701	-0.87399	-2.8905	-11.268	1.3115e-21	3.3707e-20	38.445
CTD-2050B12.1	-0.58685	1.3245	-11.247	1.4914e-21	3.7856e-20	38.318
LINC00698	-0.89527	-1.4066	-11.106	3.5146e-21	8.8123e-20	37.468
CTD-3118D11.2	-0.88538	-2.9757	-11.071	4.351e-21	1.0778e-19	37.256
Z84812.4	-1.12	-3.4079	-11.067	4.4693e-21	1.0939e-19	37.229
CTC-264K15.6	1.008	-1.5394	11.064	4.5423e-21	1.0987e-19	37.213
LINC00301	-0.59547	-0.74812	-11.042	5.2119e-21	1.246e-19	37.077
GAS6-AS1	-0.94649	-2.0692	-10.984	7.3824e-21	1.7446e-19	36.732
ARMCX3-AS1	-0.81958	-1.1842	-10.966	8.23e-21	1.9228e-19	36.624
AF001548.6	0.92369	5.5263	10.852	1.6509e-20	3.8137e-19	35.934
CTD-2509G16.2	1.0897	-0.62546	10.84	1.7693e-20	4.0418e-19	35.866
CTD-2105E13.13	-1.2601	-3.189	-10.818	2.0228e-20	4.5702e-19	35.733
CTD-2588C8.8	-0.97964	-0.22391	-10.806	2.1836e-20	4.8799e-19	35.657
CTC-527H23.3	-0.58019	3.6559	-10.731	3.4346e-20	7.5931e-19	35.208
CTD-2246P4.1	-0.72637	-0.62973	-10.688	4.465e-20	9.766e-19	34.948
CTD-2553C6.1	-0.80415	0.37652	-10.68	4.6891e-20	1.0148e-18	34.9
EMG1	-0.56546	-1.3623	-10.672	4.9056e-20	1.0506e-18	34.855
CTD-2611O12.8	-0.8852	-1.1032	-10.663	5.1925e-20	1.1006e-18	34.798
CTD-2196E14.5	-0.86285	-0.86989	-10.63	6.3457e-20	1.3313e-18	34.6
C11orf95	-1.2275	-4.2037	-10.623	6.5973e-20	1.3701e-18	34.561
CTC-457E21.1	-0.95391	-2.9209	-10.58	8.5745e-20	1.7629e-18	34.301
GS1-204I12.1	1.6586	-3.6623	10.576	8.7839e-20	1.7881e-18	34.277
CTD-2349P21.11	-0.53449	-0.31317	-10.566	9.3379e-20	1.8822e-18	34.217
AP001271.3	-0.7402	0.69659	-10.537	1.1094e-19	2.2146e-18	34.046
CTD-2560K21.6	-0.93076	-1.7199	-10.494	1.4384e-19	2.8437e-18	33.789
PCYT1B-AS1	-1.0765	-3.977	-10.481	1.5626e-19	3.0597e-18	33.707
CTD-2184D3.4	-0.80157	-0.46131	-10.444	1.9496e-19	3.7814e-18	33.487
VPS11	-0.68001	-1.157	-10.435	2.0661e-19	3.9701e-18	33.43
CT60	-0.54911	-1.2511	-10.384	2.8084e-19	5.3463e-18	33.126
AP000346.2	-1.3993	-3.0782	-10.374	2.9764e-19	5.6143e-18	33.068
CTB-25B13.13	-1.1684	-2.199	-10.365	3.1393e-19	5.8676e-18	33.015
USP6NL-IT1	-0.86858	-2.3364	-10.331	3.8679e-19	7.1642e-18	32.809
CTB-33O18.2	-1.2004	-3.8213	-10.294	4.8307e-19	8.8678e-18	32.588
GATA3-AS1	-0.64671	-1.364	-10.278	5.3226e-19	9.6844e-18	32.492
XXbac-B461K10.4	-0.82478	-1.7477	-10.251	6.2382e-19	1.1251e-17	32.335
CTD-2192J16.11	0.57743	-0.59712	10.244	6.5334e-19	1.1681e-17	32.289
CTD-3162L10.1	0.68202	1.322	10.157	1.1041e-18	1.9569e-17	31.77
CYP4A22-AS1	-0.68934	0.11229	-10.058	1.9953e-18	3.5063e-17	31.184
AF038458.2	-0.73176	-1.032	-10.029	2.3764e-18	4.1405e-17	31.01
CTD-2616J11.9	-0.56451	-1.0888	-10.025	2.442e-18	4.2191e-17	30.984
EZR-AS1	-1.1227	-3.4214	-9.9724	3.3429e-18	5.7275e-17	30.673
REV3L-IT1	-0.56491	0.74306	-9.9474	3.8838e-18	6.5993e-17	30.524
CTD-2589M5.4	-0.81476	-2.0207	-9.8841	5.6738e-18	9.5534e-17	30.149
LL0XNC01-37G1.1	-0.82965	-2.3924	-9.8829	5.7153e-18	9.5534e-17	30.141
CTD-2524L6.2	1.2372	-4.1638	9.8788	5.8577e-18	9.7124e-17	30.117
LINC00841	-0.58218	2.4142	-9.7996	9.4105e-18	1.5478e-16	29.648
CTC-429P9.5	-0.88421	-1.4108	-9.7767	1.0795e-17	1.7614e-16	29.512
LINC00644	-0.57855	-1.3592	-9.7468	1.2909e-17	2.0899e-16	29.335
CTC-338M12.9	0.51714	0.61304	9.725	1.4705e-17	2.362e-16	29.206
LINC00441	-0.7374	-1.9827	-9.7128	1.5815e-17	2.5207e-16	29.134
XXbac-BPG181M17.6	-1.2001	-3.7806	-9.6992	1.7154e-17	2.7129e-16	29.053
MAPKAPK5-AS1	0.75507	-3.8659	9.6707	2.0325e-17	3.1899e-16	28.886
CTD-3195I5.3	0.84963	-1.136	9.6515	2.2792e-17	3.5501e-16	28.772
TCEAL3-AS1	0.67331	1.1527	9.6403	2.4372e-17	3.7676e-16	28.706
CTB-75G16.3	0.6953	-0.74392	9.5903	3.2837e-17	5.0383e-16	28.411
LINC00474	-0.80723	-1.3974	-9.5663	3.7874e-17	5.7681e-16	28.269
AD000684.2	-0.76304	0.095768	-9.5399	4.4321e-17	6.7004e-16	28.114
CTD-2562J17.7	-0.80572	1.9642	-9.5307	4.6809e-17	7.0248e-16	28.06
CTD-2334D19.1	-0.79905	-2.0644	-9.4224	8.9114e-17	1.322e-15	27.423
CTD-2216M2.1	-0.75794	-0.27116	-9.4219	8.9374e-17	1.322e-15	27.42
CTB-180A7.8	0.61928	3.4768	9.3895	1.0828e-16	1.5902e-15	27.23
MID1IP1-AS1	-0.86762	-1.6962	-9.3382	1.4673e-16	2.1395e-15	26.929
A2ML1-AS2	-1.0397	-2.4779	-9.3366	1.4819e-16	2.1456e-15	26.92
GS1-278J22.1	-0.61507	1.889	-9.333	1.5131e-16	2.1755e-15	26.899
CTD-3023L14.1	-0.7504	-1.8458	-9.2786	2.088e-16	2.9813e-15	26.58
MYO16-AS1	-0.77843	-1.47	-9.2279	2.817e-16	3.967e-15	26.284
VIM-AS1	-0.89632	-1.1164	-9.1991	3.3403e-16	4.6403e-15	26.116
CTA-254O6.1	-0.61235	1.4992	-9.1678	4.0172e-16	5.5432e-15	25.933
RNF216-IT1	-0.6841	-1.1312	-9.1266	5.1186e-16	6.9881e-15	25.694
CTD-3137H5.1	-0.75771	-0.19321	-9.1262	5.1323e-16	6.9881e-15	25.691
CTD-2319I12.2	1.0348	-4.0322	9.1157	5.4595e-16	7.3425e-15	25.63
POU4F1-AS1	-0.52953	-2.0521	-9.1156	5.464e-16	7.3425e-15	25.629
CTD-2561B21.10	-0.72437	-0.4733	-9.0826	6.6323e-16	8.8546e-15	25.437
CTD-2231E14.4	1.2651	-3.5756	9.0553	7.7878e-16	1.033e-14	25.279
CTC-325L16.1	-0.77705	-2.7501	-9.049	8.0806e-16	1.065e-14	25.242
CTC-487M23.5	-0.59342	2.6745	-8.9963	1.1011e-15	1.4419e-14	24.936
KIAA0196-AS1	-1.0419	-4.3355	-8.9924	1.1266e-15	1.4659e-14	24.914
TTTY4C	0.61967	3.9639	8.9874	1.1606e-15	1.5007e-14	24.884
SMAD9-AS1	-1.0673	-3.7633	-8.9742	1.2536e-15	1.6109e-14	24.808
IDH1-AS1	0.54883	3.3156	8.9524	1.4247e-15	1.8194e-14	24.681
CTD-3239E11.2	-0.88632	-3.8122	-8.8773	2.2102e-15	2.8051e-14	24.247
MIR497HG	-0.51537	-1.0623	-8.8583	2.471e-15	3.1168e-14	24.137
FAM13A-AS1	-0.50495	2.311	-8.8553	2.5135e-15	3.1511e-14	24.12
CTC-265F19.2	0.77667	2.328	8.8379	2.7827e-15	3.4675e-14	24.02
CTD-2291D10.3	-0.78841	-3.3356	-8.8211	3.0704e-15	3.8029e-14	23.923
XXbac-BPG32J3.20	-0.65624	0.074786	-8.8134	3.21e-15	3.9519e-14	23.879
C1QTNF9B-AS1	-0.91898	-2.5704	-8.804	3.392e-15	4.1512e-14	23.824
VPS13A-AS1	-0.70694	-2.2523	-8.7957	3.5606e-15	4.3318e-14	23.776
LINC00524	-0.82356	-4.128	-8.7943	3.5891e-15	4.3407e-14	23.768
CTC-482H14.5	0.80911	2.0457	8.777	3.9695e-15	4.745e-14	23.669
CTC-471C19.2	-1.2525	-3.2727	-8.7652	4.2522e-15	5.0535e-14	23.601
KB-1732A1.1	-0.64808	-2.8401	-8.753	4.5658e-15	5.395e-14	23.53
CTC-360G5.9	-0.76401	-2.6383	-8.7402	4.9189e-15	5.779e-14	23.457
CTC-308K20.2	-1.0746	-2.8385	-8.7029	6.1115e-15	7.1394e-14	23.242
CTB-41I6.2	-0.58052	-1.1282	-8.6756	7.1585e-15	8.3152e-14	23.086
CTC-313D10.1	-0.86883	-3.3574	-8.6664	7.5511e-15	8.722e-14	23.033
CTD-2281E23.1	-0.63891	-0.22244	-8.6274	9.4703e-15	1.0878e-13	22.81
SNORD62A	-0.71524	-2.0328	-8.6095	1.0504e-14	1.1998e-13	22.707
CTD-2014E2.2	-1.1835	-3.2823	-8.5927	1.158e-14	1.3153e-13	22.611
LINC00516	-0.59641	-0.28442	-8.565	1.3591e-14	1.5353e-13	22.453
CTD-2582M21.1	0.72638	-1.4186	8.5292	1.6717e-14	1.8781e-13	22.248
CTD-2336O2.1	-0.5733	-2.6576	-8.4772	2.257e-14	2.5219e-13	21.952
MACC1-AS1	-0.73741	-0.72112	-8.465	2.4209e-14	2.6905e-13	21.883
CTC-360P9.1	-0.73498	-0.48361	-8.4606	2.4841e-14	2.7458e-13	21.857
TTTY15	0.51227	0.12183	8.4365	2.8537e-14	3.1375e-13	21.72
CD27-AS1	-0.55176	-2.8575	-8.4351	2.8763e-14	3.1456e-13	21.712
AP001187.9	-0.69483	-3.4358	-8.4271	3.0122e-14	3.2767e-13	21.667
CTC-465D4.1	-0.50078	0.66383	-8.4142	3.2441e-14	3.5105e-13	21.594
FAM87B	-0.85915	-2.8889	-8.4033	3.455e-14	3.7191e-13	21.532
CSNK1G2-AS1	0.59499	1.8248	8.398	3.5601e-14	3.8123e-13	21.502
CTD-2170G1.2	0.89402	-3.7566	8.3729	4.1132e-14	4.3769e-13	21.359
LINC00269	-0.53908	1.2705	-8.3722	4.13e-14	4.3769e-13	21.355
CTC-439O9.3	-0.5559	-0.50605	-8.3709	4.1602e-14	4.3864e-13	21.348
NAV2-AS2	-1.1021	-3.698	-8.3594	4.4454e-14	4.6632e-13	21.283
CTC-239J10.1	-0.92293	-2.1625	-8.3269	5.3554e-14	5.5892e-13	21.099
RMDN2-AS1	-0.62365	-2.8319	-8.3188	5.6119e-14	5.8273e-13	21.053
CBR3-AS1	-0.6773	-1.8365	-8.2432	8.6477e-14	8.9261e-13	20.626
CTD-2616J11.16	-0.64346	-3.359	-8.2425	8.683e-14	8.9261e-13	20.622
CTC-304I17.2	-0.87141	-3.3526	-8.2355	9.0368e-14	9.2436e-13	20.582
TTTY16	-0.62536	-1.4061	-8.2206	9.8382e-14	1.0014e-12	20.499
LINC00844	0.88421	-1.8266	8.1854	1.2027e-13	1.2181e-12	20.3
CTC-493L21.2	-0.74746	-2.4914	-8.1826	1.2217e-13	1.2313e-12	20.285
LINC00362	0.85334	-4.2967	8.1651	1.3499e-13	1.3538e-12	20.187
NAV2-AS5	-0.56487	-2.0079	-8.1442	1.5206e-13	1.5176e-12	20.069
Z69666.2	-0.77944	-3.0643	-8.0938	2.0253e-13	2.0116e-12	19.786
LINC00460	-0.61213	-0.75855	-8.0862	2.1146e-13	2.0902e-12	19.744
CTD-2319I12.5	0.56336	-1.1287	8.0444	2.68e-13	2.6364e-12	19.51
CTB-187M2.2	-1.0485	-3.4114	-8.028	2.9411e-13	2.8795e-12	19.418
CTD-2540L5.6	-0.60096	-1.49	-7.9971	3.5022e-13	3.4126e-12	19.246
AD000091.2	0.74337	-2.2995	7.9857	3.7354e-13	3.6227e-12	19.183
SUCLA2-AS1	-0.65049	-1.7699	-7.9613	4.286e-13	4.1371e-12	19.047
WWC2-AS2	0.69386	0.95038	7.9536	4.4777e-13	4.302e-12	19.004
CTD-2015H3.1	-0.9862	-3.8376	-7.9503	4.561e-13	4.3616e-12	18.986
CTB-175E5.7	0.85759	-3.2373	7.9432	4.7467e-13	4.5182e-12	18.946
LINC00588	-0.81677	-2.506	-7.8925	6.3161e-13	5.9843e-12	18.665
CTD-2020K17.4	-0.50264	-1.5515	-7.8825	6.6827e-13	6.3026e-12	18.609
CTD-2410N18.3	-0.95209	-3.5379	-7.8499	8.0235e-13	7.5326e-12	18.429
DIAPH3-AS2	1.1603	-3.0304	7.8419	8.393e-13	7.8436e-12	18.385
LINC00852	-0.90629	-3.8447	-7.821	9.4392e-13	8.7815e-12	18.269
CTD-2537I9.13	-0.52744	0.23003	-7.794	1.0977e-12	1.0121e-11	18.12
CTB-111H14.1	-0.71862	-4.3614	-7.7814	1.1779e-12	1.0811e-11	18.051
ENOX1-AS2	0.80638	-0.77521	7.7132	1.7245e-12	1.562e-11	17.675
AP000438.2	0.58822	2.7665	7.6959	1.899e-12	1.7124e-11	17.58
CTD-2015H3.2	0.60695	-0.77797	7.6933	1.9267e-12	1.7298e-11	17.566
CTC-281F24.1	-0.83037	-1.5633	-7.6891	1.9721e-12	1.7628e-11	17.543
CTD-2639E6.9	-0.62815	-3.2609	-7.6798	2.0774e-12	1.849e-11	17.491
CTC-453G23.8	-0.54701	0.22467	-7.6781	2.097e-12	1.8584e-11	17.482
CTD-2132N18.2	-0.81567	-3.1962	-7.6703	2.1891e-12	1.9241e-11	17.44
AATK-AS1	-0.51008	-1.9489	-7.6703	2.1899e-12	1.9241e-11	17.44
AD000685.1	0.6525	1.1709	7.6272	2.7827e-12	2.4243e-11	17.204
NTRK3-AS1	-0.59517	-1.3536	-7.6191	2.9104e-12	2.5248e-11	17.159
AL132709.8	0.54801	1.4283	7.6066	3.1195e-12	2.6948e-11	17.091
CTD-2144E22.6	1.5319	0.98157	7.5931	3.3614e-12	2.8796e-11	17.018
CTD-2008N3.1	0.81083	-1.9835	7.5793	3.6295e-12	3.0964e-11	16.942
AP002856.6	0.60495	2.0631	7.5685	3.8528e-12	3.2733e-11	16.883
CTC-425F1.2	-0.7209	-1.8775	-7.5354	4.6255e-12	3.8976e-11	16.703
MIMT1	-0.63582	-0.62507	-7.5247	4.9062e-12	4.1172e-11	16.645
GPR50-AS1	-0.62933	-0.23047	-7.5228	4.9587e-12	4.1443e-11	16.635
LA16c-329F2.1	1.1558	-0.15372	7.5153	5.17e-12	4.3034e-11	16.594
CTD-3252C9.2	-0.87596	-4.1261	-7.5045	5.4871e-12	4.549e-11	16.535
CTD-2061E19.6	-0.59227	-0.72851	-7.4874	6.0284e-12	4.9777e-11	16.442
KDM4A-AS1	-0.50696	-3.014	-7.4806	6.2591e-12	5.1474e-11	16.405
CTB-147C22.8	-0.60922	-4.0904	-7.4562	7.1576e-12	5.863e-11	16.273
CTD-2086O20.3	0.92668	-2.3135	7.448	7.4878e-12	6.1091e-11	16.229
TTC3-AS1	-0.75767	-2.9194	-7.4443	7.6432e-12	6.2112e-11	16.209
ATP6V0E2-AS1	0.93141	-3.4731	7.441	7.7803e-12	6.2978e-11	16.191
PROX1-IT1	-0.56009	2.1994	-7.4402	7.816e-12	6.3019e-11	16.187
CTC-378H22.2	-0.92738	0.006772	-7.4318	8.1843e-12	6.573e-11	16.142
SPANXA2-OT1	0.73967	-1.2305	7.4267	8.4166e-12	6.7333e-11	16.114
HOXB-AS2	-0.90097	-3.2355	-7.4227	8.6048e-12	6.8572e-11	16.092
CTD-2135D7.4	0.81225	-2.9078	7.4119	9.1287e-12	7.1804e-11	16.034
SCGB2B3P	-0.89726	-2.4622	-7.4115	9.1501e-12	7.1804e-11	16.032
LINC00445	0.83073	-1.6389	7.409	9.2748e-12	7.2506e-11	16.018
CTC-400I9.2	-0.58923	-1.0354	-7.3988	9.8099e-12	7.6229e-11	15.963
CTD-2085J24.4	-0.64941	2.5979	-7.3985	9.8253e-12	7.6229e-11	15.962
CALML3-AS1	0.53012	-2.4885	7.3856	1.0547e-11	8.1523e-11	15.892
CTB-35F21.4	0.77841	-1.4961	7.3807	1.0833e-11	8.3421e-11	15.866
CTC-296K1.4	-0.91386	-4.3096	-7.3684	1.1585e-11	8.8877e-11	15.8
RHPN1-AS1	-0.73915	-4.2149	-7.3605	1.2101e-11	9.2492e-11	15.757
CTC-305H11.1	-0.88181	-1.7854	-7.3546	1.2496e-11	9.5152e-11	15.725
ANKRD44-IT1	-0.89737	-2.7776	-7.3129	1.5691e-11	1.1861e-10	15.501
AF067845.1	-0.58599	-2.1955	-7.2709	1.973e-11	1.4805e-10	15.276
CTC-525D6.2	-0.54816	-2.217	-7.2647	2.0405e-11	1.5256e-10	15.243
AJ003147.8	-0.80269	-2.5064	-7.2556	2.1437e-11	1.5969e-10	15.194
FMR1-IT1	-0.845	-3.3048	-7.2443	2.2792e-11	1.6917e-10	15.134
U82695.10	-0.83801	-2.0418	-7.2394	2.3404e-11	1.7309e-10	15.108
CTD-2007H18.1	0.8928	-4.0921	7.2198	2.6039e-11	1.9189e-10	15.003
CTD-2286N8.2	-0.73068	-2.9304	-7.2185	2.6222e-11	1.9254e-10	14.996
CTD-2562J15.4	-0.85699	-4.1424	-7.1972	2.9428e-11	2.1532e-10	14.883
AL161668.5	-0.51921	-0.87282	-7.1922	3.0234e-11	2.2043e-10	14.856
TUG1	-0.50292	-1.7505	-7.1846	3.151e-11	2.2892e-10	14.816
AP000442.4	-1.013	-4.3462	-7.183	3.1785e-11	2.3011e-10	14.807
CTC-360P9.5	0.52921	-1.9033	7.1782	3.262e-11	2.3532e-10	14.782
hsa-mir-6080	0.56668	-4.1178	7.1203	4.4596e-11	3.1947e-10	14.474
SEPT7L	-0.58025	-1.2872	-7.092	5.1949e-11	3.7086e-10	14.324
LINC00599	-0.53051	-3.0562	-7.0754	5.6795e-11	4.0405e-10	14.237
ST6GAL2-IT1	2.1142	-2.4771	7.0683	5.8999e-11	4.1828e-10	14.199
RAI1-AS1	-0.72188	-2.5149	-7.0632	6.0629e-11	4.2836e-10	14.172
hsa-mir-519a-2	-0.53039	-0.93709	-7.054	6.3693e-11	4.4847e-10	14.124
CLDN10-AS1	0.78055	-4.0534	7.0499	6.5129e-11	4.5701e-10	14.102
CTD-3064M3.1	-0.8572	-4.3486	-7.0386	6.918e-11	4.8379e-10	14.043
UHRF1	0.94802	-3.469	7.0083	8.1381e-11	5.6718e-10	13.883
CTD-2015H6.3	-0.63338	-3.1097	-7.0039	8.3314e-11	5.7869e-10	13.86
CTD-2171N6.1	-0.52895	-1.5003	-6.994	8.7862e-11	6.0619e-10	13.808
SNHG7	-0.5781	-3.757	-6.9755	9.6967e-11	6.6677e-10	13.711
LINC00707	-0.8724	-3.415	-6.9737	9.7941e-11	6.7122e-10	13.701
CTD-2313N18.5	-0.54487	-2.4818	-6.9724	9.8596e-11	6.7279e-10	13.695
CTD-2023N9.1	1.1181	0.80843	6.972	9.8824e-11	6.7279e-10	13.692
CTD-2315E11.1	1	-2.0165	6.9291	1.2419e-10	8.3992e-10	13.468
CTB-167B5.2	-0.85989	-3.4651	-6.9094	1.3793e-10	9.2978e-10	13.365
LINC00589	0.89807	-2.8923	6.9026	1.43e-10	9.6081e-10	13.33
TCF7L1-IT1	-0.73219	-4.0869	-6.9012	1.4405e-10	9.6469e-10	13.322
CTD-2142D14.1	0.5394	-2.0767	6.8947	1.4912e-10	9.9542e-10	13.288
CTD-2587H19.1	-0.76772	-3.745	-6.8701	1.6998e-10	1.131e-09	13.16
CTC-573M9.1	-0.64206	-2.9312	-6.8643	1.7523e-10	1.1621e-09	13.13
AP000439.2	-0.91534	-4.1355	-6.8622	1.7725e-10	1.1718e-09	13.119
ARAP1-AS1	-0.67862	-1.938	-6.8545	1.8461e-10	1.2166e-09	13.079
CTB-66B24.1	0.79836	-1.3924	6.8535	1.8556e-10	1.2189e-09	13.074
PRKG1-AS1	-0.54052	-2.7608	-6.8284	2.1197e-10	1.3826e-09	12.943
hsa-mir-212	-0.69082	-3.7344	-6.8279	2.125e-10	1.3826e-09	12.941
AP000439.1	0.96741	3.4554	6.8164	2.2583e-10	1.4535e-09	12.881
U62631.5	0.79932	-3.5963	6.8161	2.262e-10	1.4535e-09	12.879
CTD-2560E9.3	-1.2474	-3.7918	-6.8135	2.2928e-10	1.4663e-09	12.866
CTD-2537I9.5	0.77387	-3.6857	6.8132	2.2964e-10	1.4663e-09	12.865
HCFC1-AS1	-0.67167	-2.726	-6.8083	2.3571e-10	1.5004e-09	12.839
CTC-428G20.2	-0.504	-1.2224	-6.7845	2.6726e-10	1.696e-09	12.716
CTB-191K22.5	-0.85769	-3.8266	-6.7493	3.2156e-10	2.0342e-09	12.534
CTD-2555O16.1	0.84327	-1.011	6.7455	3.2805e-10	2.0689e-09	12.515
AF186192.1	0.82419	-4.5676	6.7031	4.0989e-10	2.5693e-09	12.296
LINC00372	1.1249	-2.7853	6.6924	4.3349e-10	2.709e-09	12.241
XXbac-BPG181B23.4	-0.53458	-1.2386	-6.6846	4.5157e-10	2.8049e-09	12.201
FAM230B	-0.55954	-3.4971	-6.6374	5.7771e-10	3.5669e-09	11.96
CTD-2526M8.3	-0.50396	3.1332	-6.6107	6.6401e-10	4.0875e-09	11.823
FAM197Y3	0.61702	-3.2503	6.5985	7.0757e-10	4.3426e-09	11.761
CTD-3194G12.1	0.5631	-2.6027	6.5894	7.4184e-10	4.5394e-09	11.715
HOXB-AS4	-0.55889	-1.0204	-6.5817	7.7205e-10	4.7102e-09	11.676
PRKAG2-AS1	-0.56365	-2.753	-6.5429	9.4402e-10	5.7423e-09	11.478
EIF1AX-AS1	-0.57205	-2.4758	-6.5212	1.0561e-09	6.4049e-09	11.369
PSPC1-OT1	-0.68378	-1.435	-6.5088	1.1257e-09	6.8013e-09	11.306
XXyac-YM21GA2.3	-0.8443	5.2042	-6.5085	1.128e-09	6.8013e-09	11.304
HIF1A-AS1	0.88896	-1.1735	6.5045	1.1511e-09	6.9202e-09	11.284
CTC-513N18.7	-0.71785	-4.5474	-6.487	1.2602e-09	7.5539e-09	11.195
CTD-2135D7.2	-0.64665	-3.1243	-6.4819	1.2936e-09	7.7318e-09	11.17
LA16c-366D3.1	-0.72262	-3.6021	-6.4728	1.3559e-09	8.0805e-09	11.124
HOXD-AS1	-0.51363	-2.0287	-6.465	1.4111e-09	8.385e-09	11.085
ZMYM4-AS1	-0.53832	-1.1282	-6.4614	1.4374e-09	8.517e-09	11.067
GS1-519E5.1	0.50257	-1.9336	6.4537	1.496e-09	8.8382e-09	11.027
TMPO-AS1	-0.54251	-0.53672	-6.4266	1.7185e-09	1.0038e-08	10.892
CTC-215O4.4	0.83182	-3.5065	6.4124	1.8483e-09	1.0765e-08	10.82
SERHL	-0.53223	-0.60314	-6.3881	2.0932e-09	1.2157e-08	10.699
CTD-2008L17.1	0.64106	-1.5576	6.3811	2.1703e-09	1.257e-08	10.663
SHANK2-AS2	-0.52577	-1.3965	-6.3765	2.2213e-09	1.2829e-08	10.64
AF131215.2	0.6351	-3.6876	6.3509	2.5316e-09	1.4539e-08	10.512
GS1-18A18.1	1.2041	0.90587	6.3385	2.6967e-09	1.5444e-08	10.451
CTC-537E7.1	0.71844	-1.439	6.3331	2.7724e-09	1.5833e-08	10.424
LINC00645	-0.61975	-4.6504	-6.3013	3.2574e-09	1.8552e-08	10.266
AD000864.5	0.91955	-4.3533	6.2696	3.826e-09	2.167e-08	10.108
AP000462.3	-0.77876	-2.2032	-6.2407	4.4294e-09	2.4882e-08	9.9652
EFCAB14-AS1	-0.58034	-2.6191	-6.2333	4.5979e-09	2.5688e-08	9.9287
KCNH1-IT1	-0.58491	-3.5614	-6.2299	4.6756e-09	2.5981e-08	9.9123
LINC00211	-0.5427	-2.7261	-6.2023	5.3733e-09	2.9618e-08	9.7763
DPYD-IT1	1.2565	-1.218	6.1989	5.4682e-09	3.0058e-08	9.7592
CTD-2586B10.1	0.71353	3.3499	6.1983	5.4825e-09	3.0058e-08	9.7567
CTD-3064C13.1	-0.71728	-3.1896	-6.184	5.8931e-09	3.2053e-08	9.686
CTD-3222D19.5	0.61217	-1.9882	6.1602	6.6414e-09	3.5934e-08	9.5692
CTC-379B2.4	-0.54651	-3.2864	-6.1537	6.8623e-09	3.7031e-08	9.5372
COL4A2-AS1	-0.5902	-0.56429	-6.1448	7.1721e-09	3.8602e-08	9.4941
CTD-2562J15.6	0.60455	-1.77	6.1402	7.3422e-09	3.9414e-08	9.4712
NXF4	0.69442	-4.1685	6.1226	8.0145e-09	4.2689e-08	9.3855
CTD-2210P24.1	0.66302	-4.0938	6.1096	8.5544e-09	4.5447e-08	9.3218
CTC-524C5.2	-0.57469	-1.8988	-6.1083	8.6089e-09	4.5618e-08	9.3156
CTD-2542L18.1	-0.56351	-0.77176	-6.0951	9.194e-09	4.8469e-08	9.2514
ABCA9-AS1	-0.55841	-2.4048	-6.0765	1.0087e-08	5.3043e-08	9.1608
ALG13-AS1	0.75139	-0.13512	6.0674	1.0559e-08	5.5238e-08	9.1162
CDRT7	-0.5654	-1.4436	-6.0564	1.1152e-08	5.8197e-08	9.0628
CTD-2526M8.2	0.5736	-1.8299	6.034	1.2461e-08	6.4534e-08	8.9544
LINC00457	-0.55881	-1.0523	-6.0304	1.2687e-08	6.5374e-08	8.9369
CTD-2501M5.1	-0.64142	-4.1025	-6.0154	1.3664e-08	7.0233e-08	8.8645
GS1-251I9.2	-0.61477	-4.2262	-6.006	1.4314e-08	7.321e-08	8.8191
MYCBP2-AS2	-0.69485	-4.0743	-5.9912	1.54e-08	7.8569e-08	8.7477
U66061.31	-0.67854	-4.4951	-5.9697	1.7121e-08	8.713e-08	8.6443
CTD-2293H3.1	-0.67607	-3.8577	-5.9602	1.7941e-08	9.0856e-08	8.5986
DENND5B-AS1	-0.53682	-2.3187	-5.9252	2.1314e-08	1.0688e-07	8.4306
U95743.1	-0.56146	-4.6168	-5.9205	2.1812e-08	1.0911e-07	8.408
CTD-2116F7.1	0.68476	0.36526	5.9193	2.1946e-08	1.0952e-07	8.402
DOCK9-AS1	-0.5204	-1.4894	-5.8901	2.5315e-08	1.2572e-07	8.2628
CTC-490G23.2	-0.53159	-0.20896	-5.8861	2.5816e-08	1.2759e-07	8.2436
CTC-497E21.3	-0.63821	-2.7126	-5.8705	2.7867e-08	1.374e-07	8.1691
PTCSC3	-0.77879	-3.3269	-5.8516	3.0552e-08	1.4992e-07	8.0794
CTC-518B2.9	-0.64896	-4.0259	-5.8295	3.4017e-08	1.6573e-07	7.9746
KCNQ5-AS1	-0.68409	-2.1037	-5.8081	3.775e-08	1.8305e-07	7.8731
HMBOX1-IT1	-0.51862	-1.8508	-5.8053	3.827e-08	1.8514e-07	7.8598
CTC-304I17.3	-0.56785	-1.1558	-5.7988	3.9485e-08	1.9057e-07	7.8293
LINC00448	-0.50852	-1.6479	-5.7979	3.9674e-08	1.9103e-07	7.8247
CTB-12A17.3	-0.65977	-2.9196	-5.7844	4.2351e-08	2.0297e-07	7.761
KCND3-IT1	-0.78224	-4.0287	-5.7742	4.4483e-08	2.1269e-07	7.7132
LINC00035	-0.64317	-4.8954	-5.768	4.5836e-08	2.1865e-07	7.684
AP000487.4	-0.67953	-4.5487	-5.7539	4.9079e-08	2.3197e-07	7.6174
CTD-2050B12.2	0.75815	-3.6993	5.7438	5.1527e-08	2.4298e-07	7.57
XXbac-BPG55C20.7	0.83048	-3.9963	5.7397	5.2548e-08	2.4666e-07	7.5509
AP001476.2	0.61573	-2.9536	5.7381	5.2961e-08	2.4803e-07	7.5432
CTC-479C5.16	-0.71124	-3.3956	-5.7288	5.5385e-08	2.588e-07	7.4996
CTC-436K13.3	-0.81829	2.9506	-5.7126	5.9866e-08	2.791e-07	7.4239
CTD-2535I10.1	0.6857	-3.4195	5.7008	6.3371e-08	2.9345e-07	7.3685
CTC-471J1.8	0.55622	-3.2358	5.6995	6.3771e-08	2.9464e-07	7.3623
SLX1A-SULT1A3	0.69318	-1.0515	5.6814	6.955e-08	3.2062e-07	7.2779
LINC00601	-0.70947	-1.408	-5.6753	7.162e-08	3.2868e-07	7.2493
UPK1A-AS1	-0.82614	-3.4994	-5.6716	7.2892e-08	3.3378e-07	7.2322
CTD-2619J13.23	-0.79184	-4.466	-5.6636	7.574e-08	3.458e-07	7.1949
CTC-564N23.2	0.74568	-1.884	5.6633	7.5855e-08	3.458e-07	7.1934
LINC00526	-0.69429	-4.3926	-5.6411	8.4341e-08	3.8111e-07	7.0902
AP002856.5	0.70332	-2.7394	5.6403	8.4657e-08	3.817e-07	7.0866
CTC-232P5.1	-0.60469	-4.5336	-5.6369	8.6053e-08	3.8715e-07	7.0706
HCP5	-0.56692	-2.818	-5.6336	8.7418e-08	3.9243e-07	7.0553
NR2E3	0.70429	-3.5014	5.5805	1.1248e-07	5.0273e-07	6.8101
KB-1608C10.2	-0.61428	-2.8722	-5.5573	1.2556e-07	5.6e-07	6.7031
LINC00486	-0.52858	-4.2362	-5.5499	1.3006e-07	5.7879e-07	6.6688
LINC00642	0.54348	-3.2208	5.5071	1.591e-07	6.9897e-07	6.4729
HOXA11-AS	-0.54507	-4.4912	-5.473	1.8673e-07	8.186e-07	6.3173
CTD-2588J6.2	0.53654	-2.297	5.4721	1.8757e-07	8.2053e-07	6.3129
LINC00404	0.75557	-2.6287	5.4693	1.9005e-07	8.296e-07	6.3002
DHRSX-IT1	-0.5067	-2.661	-5.4526	2.0543e-07	8.9106e-07	6.2246
CTD-2270F17.1	-0.54956	-2.0696	-5.4251	2.3364e-07	1.0071e-06	6.0996
CTB-25B13.9	-0.63869	-2.9343	-5.4089	2.5196e-07	1.0837e-06	6.0263
CTD-2196E14.3	-0.59903	-3.3075	-5.3856	2.8074e-07	1.205e-06	5.9213
CTD-2547L24.4	0.58331	-0.62554	5.3792	2.891e-07	1.2377e-06	5.8928
DCUN1D2-AS1	-0.67924	-4.0755	-5.3745	2.9556e-07	1.2607e-06	5.8714
NAALADL2-AS3	-0.57411	-1.8921	-5.3712	3.0011e-07	1.2748e-06	5.8565
CTD-2012K14.2	0.52241	-2.8372	5.3289	3.6484e-07	1.5277e-06	5.667
MLIP-IT1	-0.88395	-3.2848	-5.3161	3.8705e-07	1.6109e-06	5.6097
CTC-512J12.4	0.91242	1.5845	5.3022	4.1266e-07	1.7105e-06	5.5475
CTA-972D3.2	0.62242	-0.37295	5.2928	4.3079e-07	1.7821e-06	5.5058
CTD-2071N1.1	-0.54372	-4.5294	-5.2918	4.3278e-07	1.7867e-06	5.5014
DDX11-AS1	0.52302	-1.2198	5.2837	4.4922e-07	1.8398e-06	5.4652
XX-CR54.1	0.56058	-1.9874	5.2674	4.8394e-07	1.9712e-06	5.393
CTD-2621I17.6	-0.74107	-3.2509	-5.2382	5.5315e-07	2.247e-06	5.2634
AL163636.6	-0.66821	-4.619	-5.2378	5.5411e-07	2.247e-06	5.2618
CTD-2544N14.3	0.63118	-4.0605	5.2352	5.6069e-07	2.2692e-06	5.2503
LA16c-425C2.1	0.5422	-1.0861	5.213	6.2036e-07	2.496e-06	5.1523
CTD-2240J17.1	-0.57059	-3.4697	-5.1325	8.9295e-07	3.5238e-06	4.7996
CTA-797E19.2	-0.688	-4.4472	-5.131	8.9934e-07	3.5422e-06	4.7927
TSSC1-IT1	0.57901	-1.4023	5.1139	9.7113e-07	3.7887e-06	4.7184
hsa-mir-107	-0.59776	-3.9327	-5.1092	9.9199e-07	3.8627e-06	4.6978
MPRIP-AS1	-0.62053	-3.1843	-5.1071	1.0013e-06	3.8915e-06	4.6888
NTM-IT2	-0.66049	-3.6475	-5.0879	1.0912e-06	4.2331e-06	4.6056
NAV2-AS1	-0.77008	-3.285	-5.082	1.1204e-06	4.3381e-06	4.58
ST7-AS1	0.54483	-3.958	5.0595	1.2389e-06	4.77e-06	4.4828
AP001347.6	-0.5628	-4.2616	-5.0501	1.292e-06	4.9653e-06	4.4422
CAMTA1-IT1	-0.54144	-4.7814	-5.0283	1.4238e-06	5.4209e-06	4.3483
CTD-2206N4.2	-0.52738	-2.5026	-5.0239	1.4518e-06	5.5071e-06	4.3295
CTC-296K1.3	-0.53585	-4.5126	-5.0004	1.6111e-06	6.0764e-06	4.2288
ANKRD62P1-PARP4P3	-0.63319	-4.1738	-5.0001	1.6137e-06	6.0764e-06	4.2273
CTD-2012K14.3	0.5331	-3.0271	4.9897	1.6893e-06	6.3378e-06	4.183
CTC-276P9.1	0.56106	-4.4213	4.9824	1.7452e-06	6.512e-06	4.1516
MIR3615	0.54987	0.50469	4.9667	1.8702e-06	6.9532e-06	4.0847
CTD-2124B20.3	-0.65333	-2.8774	-4.9277	2.2199e-06	8.1837e-06	3.9192
CTD-2644I21.1	-0.60063	-4.5799	-4.9178	2.3188e-06	8.5284e-06	3.8772
CTD-2244C20.2	-0.64919	-4.34	-4.9155	2.3419e-06	8.5981e-06	3.8676
FAM225A	0.70369	-1.9923	4.9131	2.3664e-06	8.6724e-06	3.8575
CTD-2342J14.6	0.53885	-2.6836	4.878	2.7594e-06	1.0023e-05	3.7093
CTD-2140G10.1	-0.60742	-3.3733	-4.8317	3.3741e-06	1.2149e-05	3.5153
ADORA2A-AS1	-0.57355	-0.41044	-4.7893	4.0521e-06	1.4439e-05	3.3388
CTD-2566J3.1	-0.71177	-4.1047	-4.7839	4.1468e-06	1.4725e-05	3.3165
CTD-2521M24.5	-0.56174	-2.2607	-4.757	4.6553e-06	1.6417e-05	3.2051
CTC-471F3.6	-0.64008	-4.3379	-4.7505	4.7873e-06	1.6825e-05	3.1782
CTD-2555I5.1	-0.65822	-2.5563	-4.7471	4.8567e-06	1.704e-05	3.1643
LINC00845	-0.60139	-4.1958	-4.7171	5.521e-06	1.9272e-05	3.0409
STARD4-AS1	-0.50831	-2.5039	-4.6949	6.0696e-06	2.1079e-05	2.9498
HCG15	-0.67365	-3.665	-4.6833	6.3761e-06	2.2107e-05	2.9024
CTD-2527I21.7	-0.53874	-4.3788	-4.6802	6.4599e-06	2.2359e-05	2.8898
CTD-3179P9.2	-0.50842	-3.0914	-4.6658	6.8679e-06	2.3692e-05	2.8309
AL022344.5	-0.5821	-2.7659	-4.6352	7.8131e-06	2.6728e-05	2.7069
XIAP-AS1	-0.537	-3.1052	-4.6298	7.9953e-06	2.7261e-05	2.6848
KB-1410C5.2	0.7072	-1.5546	4.5921	9.3662e-06	3.1882e-05	2.5327
CTD-2311B13.5	0.61433	-3.364	4.5554	1.0918e-05	3.6798e-05	2.3855
KB-1107E3.1	-0.60488	-4.547	-4.5448	1.1411e-05	3.8336e-05	2.3431
AP001189.4	-0.51976	-4.6747	-4.5341	1.1928e-05	3.994e-05	2.3006
CTD-2335K5.1	0.55225	-2.2076	4.5159	1.2864e-05	4.2867e-05	2.2281
CTD-2313J23.1	0.51854	-3.8912	4.4991	1.3788e-05	4.5724e-05	2.1615
AP000233.2	0.52299	1.1714	4.4869	1.4504e-05	4.779e-05	2.113
AL133249.1	-0.59892	-3.0334	-4.4558	1.6478e-05	5.3947e-05	1.9907
LRP4-AS1	-0.50803	-4.3169	-4.4515	1.6775e-05	5.4833e-05	1.9736
IGSF11-AS1	-0.56541	-0.63155	-4.4365	1.7838e-05	5.8121e-05	1.9147
A2ML1-AS1	-0.56968	-3.9835	-4.4214	1.8974e-05	6.1376e-05	1.8556
DSCR9	-0.70382	-3.9601	-4.4212	1.8986e-05	6.1376e-05	1.855
ZBTB40-IT1	0.51377	-1.8876	4.4148	1.9494e-05	6.292e-05	1.8297
CTD-2218K11.2	-0.57573	-4.3253	-4.4028	2.0467e-05	6.5852e-05	1.7831
HIF1A-AS2	-0.51259	-3.0006	-4.3952	2.1109e-05	6.7708e-05	1.7535
CTD-2382E5.3	-0.61418	-3.8365	-4.391	2.1477e-05	6.8673e-05	1.737
MIR4522	-0.52946	-4.632	-4.3315	2.7314e-05	8.6397e-05	1.507
AD001527.5	-0.54401	-2.964	-4.3168	2.8982e-05	9.1531e-05	1.4503
CASK-AS1	-0.55052	-1.8328	-4.2797	3.3615e-05	0.00010568	1.3086
SYNJ2-IT1	-0.61994	-3.3926	-4.2793	3.3669e-05	0.00010568	1.3071
CTA-14H9.5	-0.65926	-3.9101	-4.2742	3.4364e-05	0.00010754	1.2876
TBC1D3P1-DHX40P1	-0.50011	-4.3981	-4.2652	3.5622e-05	0.00011114	1.2532
LINC00265	-0.50199	-4.5334	-4.2622	3.6049e-05	0.0001123	1.2418
LINC00609	0.87762	-1.9137	4.2381	3.9673e-05	0.00012321	1.1504
KB-1299A7.2	-0.5022	-4.4787	-4.222	4.2284e-05	0.00013073	1.0896
CTD-2515A14.1	0.51402	-2.4642	4.2015	4.5842e-05	0.00014088	1.0125
XX-FW81066F1.2	0.60091	-2.4088	4.1783	5.0224e-05	0.00015343	0.9255
NLGN4Y-AS1	-0.57092	-4.3228	-4.1767	5.0539e-05	0.00015417	0.91956
LINC00577	0.56125	-3.7026	4.1459	5.7033e-05	0.0001727	0.80437
TTLL10-AS1	0.5422	-0.83474	4.1329	5.9994e-05	0.00018086	0.75617
LA16c-312E8.2	-0.60814	-3.5523	-4.1315	6.0309e-05	0.00018135	0.75118
CTB-104H12.4	-0.73479	-3.9965	-4.1199	6.311e-05	0.00018915	0.70797
TTTY1	0.60796	-0.19299	4.0811	7.3339e-05	0.00021696	0.56505
CTD-2105E13.15	-0.59615	-4.3773	-4.0661	7.7716e-05	0.00022925	0.50992
FAM225B	-0.53711	-4.7069	-4.0602	7.9479e-05	0.00023411	0.48859
BCYRN1	-0.5194	0.98931	-4.0524	8.191e-05	0.00024058	0.45995
CTC-459M5.1	-0.58089	-4.3304	-4.0256	9.0773e-05	0.00026472	0.36234
AF131215.8	-0.53592	-4.5786	-4.0085	9.6893e-05	0.00028177	0.30038
MYO16-AS2	-0.52678	-2.9471	-3.9833	0.00010667	0.00030845	0.20917
BTBD9-AS1	-0.52057	-3.8793	-3.964	0.00011474	0.0003304	0.13994
MKNK1-AS1	0.51	-2.7568	3.9501	0.00012096	0.00034686	0.089868
LYPD8	1.4714	0.32122	3.924	0.00013341	0.00038042	-0.0029414
CTD-2530H12.7	0.52112	-3.6784	3.908	0.00014168	0.00040123	-0.059946
CTB-176F20.3	-0.65342	-3.0778	-3.88	0.00015733	0.00044191	-0.15917
CTD-2542C24.8	-0.62221	-3.8011	-3.8755	0.00015997	0.00044749	-0.1749
CTD-3080F16.3	-0.52893	2.031	-3.8484	0.00017692	0.00049222	-0.27018
CTD-2540F13.2	-0.56621	-4.1504	-3.8226	0.00019463	0.00053606	-0.36035
LINC00439	0.525	0.77328	3.8021	0.00020987	0.00057454	-0.43154
CTB-58E17.9	0.53489	-1.3994	3.718	0.0002851	0.00076423	-0.72057
AP000997.2	-0.52062	-4.7431	-3.7153	0.00028795	0.00076986	-0.72993
AP000442.1	0.72731	-3.6853	3.71	0.0002935	0.00078367	-0.74791
CTD-2089N3.1	-0.53571	-4.5393	-3.703	0.00030096	0.00080152	-0.77157
AL583842.1	-0.59408	-4.0975	-3.6682	0.000341	0.00090465	-0.88915
AL133168.3	0.53046	-2.9129	3.6072	0.00042362	0.0011095	-1.0931
AL157871.2	-0.52162	-1.7663	-3.5159	0.00058348	0.0015033	-1.3933
CTD-2540B15.10	-0.5011	-3.6495	-3.4461	0.00074197	0.0018787	-1.618
LINC00297	-0.548	-3.9415	-3.4314	0.00078029	0.0019588	-1.6651
CTA-276F8.2	0.58933	-1.1644	3.3994	0.00086998	0.0021681	-1.7666
LL0XNC01-250H12.2	-0.51013	-2.8824	-3.3699	0.00096091	0.0023746	-1.8592
CTC-513N18.6	-0.62219	-0.97133	-3.3244	0.0011193	0.0027332	-2.0013
LA16c-83F12.6	-0.56337	-4.5792	-3.0963	0.002348	0.0053579	-2.687
CTC-548K16.1	-0.50397	-3.5651	-3.0436	0.0027709	0.0062399	-2.8393
MAGI2-IT1	0.5128	-1.4209	2.8679	0.004742	0.010103	-3.3308
