# Supplementary material for: A systems approach to target discovery identifies the role of lncRNA-SPANXA2-OT1 in macrophage chemotaxis
Source: JCI Insight. 2025 Oct 9;10(21):e191274. doi: 10.1172/jci.insight.191274 (PMC12643516; doi:10.1172/jci.insight.191274)
Supplement: Supporting data values [file jciinsight-10-191274-s236.xlsx]

## Sheet: Fig. 1H
Control	CAD
0.343761	0.12775
-0.1711	1.35218
-0.04991	0.66724
0.196113	0.56059
-0.040439	-0.40808
0.076184	0.9057
-0.164989	0.35692
0.451936	-0.24232
0.061417	0.160214
-0.540068	0.69275
0.366541	0.61744
-0.332397	0.84812
-0.05541	1.10772
-0.467833	-0.4417
0.152109	0.64913
-0.27602	0.97403
-0.961173	1.25164
0.292308	-0.65248
-0.301747	0.63005
0.341049	-0.27493
-0.420563	0.8137
1.20348	0.68226
-0.784239	0.55529
0.271733	-0.47727
0.035119	-0.15494
-0.247632	0.71743
0.504005	0.60935
-0.575118	-0.16791
0.35426	0.093236
-0.168012	0.75246
0.811275	1.18902
-0.512446	1.15838
0.152112	-0.62587
0.202867	0.30705
-0.503301	-0.57909
0.635093	0.66714
-0.0286	1.15111
-0.13283	1.64859
-0.5033	0.67441
0.243482	-0.70007
-0.09898	1.04309
0.097039	0.65329
-0.03006	0.6247
-0.0009	0.58411
0.116721	1.03754
-0.429383	-0.50367
-0.18006	1.14164
-0.186331	-0.53737
	0.93075
	-0.0994
	0.24732
	-0.57629
	0.644
	-0.44012
	0.6591
	0.67127
	0.1638
	-0.11454
	0.37448
	0.66095
	-0.51008
	1.08599
	1.26239
	0.19107
	0.56711
	0.278295
	-0.07183
	0.1347
	-0.04819
	0.29791
	-0.28021
	0.072682
	-0.26971
	0.05056
	0.25012
	0.43863
	0.36552
	0.21382
	0.408548
	0.77652
	-0.37071
	0.69254
	0.98023
	0.17339
	0.327541
	0.60347
	0.75072
	0.26602
	-0.25146
	0.22608
	-0.27446
	0.401444
	0.223972

## Sheet: Fig. 1I
Control	CAD
-0.44721	-0.06468
-0.15897	0.019767
-0.45428	0.104536
-0.64836	-0.08008
-1.08834	-0.06943
-0.94165	-0.44902
-1.10667	-0.63454
-1.12073	-0.32876
-1.16706	-0.26331
-1.39519	-0.41292
-1.7468	-0.39017
-1.61168	-0.29162
-1.40051	-0.54944
-1.15887	-0.2333
-1.09167	-0.15394
-0.844	-0.25431
-1.74333	-0.22269
-1.03281	-0.40305
-1.83931	-0.10726
-1.27093	-0.35529
-1.12057	-0.1532
-1.55716	-0.90112
-1.47186	-0.22518
-1.13222	-0.28312
-1.56346	-0.6747
-1.4033	0.169961
-1.54604	0.118071
-1.31685	0.071795
-1.55151	-0.03166
-1.57142	-0.183
-1.51625	-0.22201
-1.81385	-0.29209
-1.73667	-0.0096
-1.55815	-0.21003
-1.44473	-0.28147
-1.1096	0.119529
-1.18281	0.003953
-0.18667	0.11318
-0.85094	0.056731
-1.02052	-0.36742
-1.23876	-0.12294
-1.05392	-0.45592
-1.29228	-0.35333
-1.18768	-0.23213
-1.35717	-0.11996
-1.27575	-0.15895
-1.08363	-0.14336
-0.91461	0.076109
	-0.38286
	-0.8919
	0.047538
	0.057507
	-0.20943
	-0.02911
	-0.13987
	-0.17504
	-0.14266
	-0.19237
	-0.41712
	-0.38755
	-0.13247
	-0.29996
	-0.48297
	-0.25709
	-0.43995
	-0.63768
	-0.39477
	-0.24707
	-0.25047
	-0.48398
	-0.25557
	-0.58452
	-0.33351
	-0.40994
	-0.46281
	-0.27516
	-0.415
	-0.42369
	-0.19786
	-0.32943
	0.155233
	-0.3725
	-0.1157
	-0.4918
	-0.30211
	-0.44799
	-0.24582
	-0.41709
	-0.44801
	-0.7949
	-0.86983
	-0.67182
	-0.8766

## Sheet: Fig. 1J
Control	CAD
10.6022	10.2036
10.6007	10.3186
10.4246	10.7979
10.457	10.6598
10.7144	10.2414
10.3725	10.8568
10.4258	10.6066
10.8907	10.7348
10.5182	10.6749
10.8073	11.22
11.2538	10.3483
10.9311	10.6944
11.1636	10.2845
10.223	10.1978
10.2475	10.348
10.7699	10.73
10.2269	10.2232
10.9668	10.0179
10.7322	10.4698
11.1565	10.5305
10.7542	11.0552
10.5045	9.67039
11.0625	10.6914
10.6944	10.6018
10.2524	10.5855
10.6003	10.5484
10.4213	10.5213
11.0164	10.3653
11.128	10.4251
11.0721	10.5156
11.5479	10.6108
10.7633	10.8966
11.0293	10.5984
11.1009	10.716
10.5723	10.8847
10.5519	10.2493
10.3483	10.8974
10.5712	10.578
10.922	11.2935
10.6322	10.8215
10.1112	11.3646
10.1716	11.2096
11.2749	10.9858
11.0684	11.1628
11.4374	11.3365
11.3576	10.9719
11.1788	11.3415
11.1998	11.3823
11.269	11.4263
11.4135	11.1401
11.1034	11.3647
10.699	10.8402
11.4266	11.3015
11.1084	10.983
11.3895	11.3283
11.2965	11.2207
11.056	11.032
11.1601	11.4951
11.3054	10.6937
11.8386	10.6782
10.9311	10.5802
10.9265	11.2665
11.2986	11.2819
11.0248	11.3768
11.44	11.5808
11.2935	11.4364
11.0288	10.8012
11.2783	11.243
11.403	11.321
11.2774	11.065
11.3165	11.2128
11.4322
10.9556
10.8771
11.1961
11.2399
11.2931
10.8079
11.2742

## Sheet: Fig. 2A
GAPDH	SPANXA2-OT1	HOTAIR	MALAT1
1	0.2413	0.1848	0.0438

## Sheet: Fig. 2C
Control	INFg	LPS	IL-1ß	TNFa
1.10578	0.800771	0.734287	2.00491	1.30757
0.525648	1.35656	0.8873	3.07697	1.35248
1.36857	0.907417	3.55197	2.22029	2.55855
0.866215	0.373395	0.771144	2.09061	2.23491
1.13379	1.06496	1.80966	2.81727	2.04663

## Sheet: Fig. 2D
Control	INFg	LPS	IL-1ß	TNFa
0.971178	0.565084	8.8907	9.34099	3.66961
1.13623	0.666711	6.10905	7.24482	3.06045
0.89259	0.499696	7.13213	11.8745	3.27952
0.765915	0.427574	5.79178	29.9981	9.22476
1.23409	0.615753	22.0887	21.2064	18.0577

## Sheet: Fig. 2E
Control	INFg	LPS	IL-1b	TNFa
1.51186	1.03545	1.46836	2.09697	2.25384
0.682423	0.971757	1.71942	2.00035	1.93564
0.900704	0.971757	1.71861	1.63036	0.98811
0.905158	1.45722	1.56943	1.88902	1.10229

## Sheet: Fig. 2F
Control	INFg	LPS	IL-1ß	TNFa
1.45588	1.37435	1.04818	0.531671	1.53046
0.419596	0.423329	0.566381	0.640984	0.82583
1.12453	0.386092	0.896761	0.657324	0.683922
0.993483	1.09468	0.388061	1.27556	1.57954
1.00656	0.672054	1.39449	1.40102	0.675436

## Sheet: Fig. 3B
Wild type		mutant
Scr	mir-338 mimic	Scr	mir-338 mimic
0.926734	0.513649	1.05238	0.999315
1.11279	0.407697	1.04547	0.866999
0.964914	0.519016	0.83292	0.884721
0.992101	0.541574	0.970233	1.12567
0.931507	0.594673	0.905386	0.817547

## Sheet: Fig. 3D
Wild type		mutant
Scr	mir-338 mimic	Scr	mir-338 mimic
1.06499	0.697214	1.24648	0.927807
1.03165	0.56184	1.17426	1.02821
0.827593	0.538684	0.950351	1.12705
0.904301	0.568459	1.03649	0.920466
1.19545	0.587569	0.9623	0.847165

[truncated: 42 more sheets: Fig. 3E, Fig. 3F, Fig. 3G, Fig. 3H, Fig. 5C, Fig. 5D, Fig. 5E, Fig. 5F, Fig. 5G, Fig. 5H, Fig. 6C, Fig. 6D, Fig. 6E, Fig. 6F, Fig. 6G, Fig. 6H, Fig. 6J, Fig. 6K, Fig. 6L, Fig. 6M …]
